# Supplementary material for: Toward solving the global green–green dilemma between wind energy production and bat conservation
Source: Bioscience. 2024 Apr 10;74(4):240–52. doi: 10.1093/biosci/biae023 (PMC11075649; doi:10.1093/biosci/biae023)
Supplement: biae023_Supplemental_File [file biae023_supplemental_file.zip]

Archive with 1 entries (1 files):
- Supplement_Voigt et al..xls
