# Supplementary material for: Toward solving the global green–green dilemma between wind energy production and bat conservation
Source: Bioscience. 2024 Apr 10;74(4):240–52. doi: 10.1093/biosci/biae023 (PMC11075649; doi:10.1093/biosci/biae023)
Supplement: biae023_Supplemental_File [file biae023_supplemental_file.zip › Supplement_Voigt et al..xls]

## Sheet: savedrecs
Search terminology: bat* AND turbine* in Clarivate Web of Science TM
Search date: 1. October 2023
Publication Type	Author Full Names	Article Title	Source Title	Abstract	Continent	ISSN	eISSN	Publication Year	Volume	Issue	Start Page	End Page	Article Number	DOI	DOI Link
J	[Anonymous]	Wind turbine bat deaths investigation	TCE		6	0302-0797		2005		773	5	5
J	Adams, Evan M.; Gulka, Julia; Williams, Kathryn A.	A review of the effectiveness of operational curtailment for reducing bat fatalities at terrestrial wind farms in North America	PLOS ONE	Curtailment of turbine operations during low wind conditions has become an operational minimization tactic to reduce bat mortality at terrestrial wind energy facilities. Site-specific studies have demonstrated that bat activity is higher during lower wind speeds and that operational curtailment can effectively reduce fatalities. However, the exact nature of the relationship between curtailment cu…	2	1932-6203		2021	16	11			e0256382	10.1371/journal.pone.0256382	http://dx.doi.org/10.1371/journal.pone.0256382
J	Agudelo, M. Sofia; Mabee, Todd J.; Palmer, Rosa; Anderson, Ryan	Post-construction bird and bat fatality monitoring studies at wind energy projects in Latin America: A summary and review	HELIYON	Most post-construction fatality monitoring (PCFM) studies to date have focused on North America and Europe, and this information has been used to assess the impacts of large-scale wind energy on birds and bats. A comprehensive review of wind-wildlife fatality information is still lacking for Latin America; however, given the current installed capacity and the projected increase of wind energy pro…	3		2405-8440	2021	7	6			e07251	10.1016/j.heliyon.2021.e07251	http://dx.doi.org/10.1016/j.heliyon.2021.e07251
J	Ahlen, Ingemar; Baagoe, Hans J.; Bach, Lothar	BEHAVIOR OF SCANDINAVIAN BATS DURING MIGRATION AND FORAGING AT SEA	JOURNAL OF MAMMALOGY	We studied bats migrating and foraging over the sea by direct observations and automatic acoustic recording We recorded 11 species (of a community of 18 species) flying over the ocean up to 14 km from the shore. All bats used sonar during migration flights at sea, often with slightly lower frequencies and longer pulse intervals compared to those used over land. The altitude used for migration fli…	1	0022-2372		2009	90	6	1318	1323		10.1644/09-MAMM-S-223R.1	http://dx.doi.org/10.1644/09-MAMM-S-223R.1
J	Akinbami, Olusola M.; Oke, Samuel R.; Bodunrin, Michael O.	The state of renewable energy development in South Africa: An overview	ALEXANDRIA ENGINEERING JOURNAL	The rising energy demand has started to overwhelm the existing power generating plants in South Africa. Also, the conventional electricity generating plants are largely responsible for the high greenhouse gas emissions recorded in the country. In an attempt to mitigate CO2 emissions and provide reliable electricity for its people, South Africa is gradually developing its renewable energy sector. …	4	1110-0168	2090-2670	2021	60	6	5077	5093		10.1016/j.aej.2021.03.065	http://dx.doi.org/10.1016/j.aej.2021.03.065
J	Amorim, Francisco; Rebelo, Hugo; Rodrigues, Luisa	Factors influencing bat activity and mortality at a wind farm in the Mediterranean region	ACTA CHIROPTEROLOGICA	Our study aims to determine how different climatic variables influence bat activity and mortality at wind farms in Portugal. The study was conducted from March to October 2007 at a wind farm with 20 turbines located in Northern Portugal. Bat activity was determined by ground bounded acoustic sampling, while mortality was assessed through fatality searches around each turbine. Sampling occurred we…	1	1508-1109	1733-5329	2012	14	2	439	457		10.3161/150811012X661756	http://dx.doi.org/10.3161/150811012X661756
J	Anderson, Alexandra M.; Jardine, Catherine B.; Zimmerling, J. R.; Baerwald, Erin F.; Davy, Christina M.	Effects of turbine height and cut-in speed on bat and swallow fatalities at wind energy facilities	FACETS	Understanding the relationship between the height of wind turbines and wildlife fatalities is important for informing and mitigating wildlife collisions as ever taller and denser arrays of wind turbines are erected across the landscape. We examined relationships between turbine height and fatalities of bats and swallows at 811 turbines in Ontario, Canada, ranging from 119 to 186 m tall. We accoun…	2	2371-1671		2022	7		1281	1297		10.1139/facets-2022-0105	http://dx.doi.org/10.1139/facets-2022-0105
J	Apoznanski, Grzegorz; Sanchez-Navarro, Sonia; Kokurewicz, Tomasz; Pettersson, Stefan; Rydell, Jens	Barbastelle bats in a wind farm: are they at risk?	EUROPEAN JOURNAL OF WILDLIFE RESEARCH	We need to know if and how western barbastelles Barbastella barbastellus are affected by wind farming in Sweden. This is because wind turbines are frequently constructed in barbastelle habitats and yet there is no national guideline on how the arising conflict should be handled. We studied the movement, behavior and mortality of a barbastelle population at a wind farm in southern Sweden, using ra…	1	1612-4642	1439-0574	2018	64	4			43	10.1007/s10344-018-1202-1	http://dx.doi.org/10.1007/s10344-018-1202-1
J	Arnett, Edward B.	A preliminary evaluation on the use of dogs to recover bat fatalities at wind energy facilities	WILDLIFE SOCIETY BULLETIN	I assessed the ability of dog-handler teams to recover dead bats (Chiroptera) during fatality searches typically performed at wind energy facilities to determine fatality rates for birds and bats. I conducted this study at the Mountaineer and Meyersdale Wind Energy Centers in West Virginia and Pennsylvania, USA, respectively. Dogs found 71% of bats used during searcher-efficiency trials at Mounta…	2	1938-5463		2006	34	5	1440	1445		10.2193/0091-7648(2006)34[1440:APEOTU]2.0.CO;2	http://dx.doi.org/10.2193/0091-7648(2006)34[1440:APEOTU]2.0.CO;2
J	Arnett, Edward B.; Barclay, Robert M. R.; Hein, Cris D.	Thresholds for bats killed by wind turbines	FRONTIERS IN ECOLOGY AND THE ENVIRONMENT		2	1540-9295		2013	11	4	171	171		10.1890/1540-9295-11.4.171	http://dx.doi.org/10.1890/1540-9295-11.4.171
J	Arnett, Edward B.; Brown, W. Kent; Erickson, Wallace P.; Fiedler, Jenny K.; Hamilton, Brenda L.; Henry, Travis H.; Jain, Aaftab; Johnson, Gregory D.; Kerns, Jessica; Koford, Rolf R.; Nicholson, Charles P.; O'Connell, Timothy J.; Piorkowski, Martin D.; Tankersley, Roger D., Jr.	Patterns of bat fatalities at wind energy facilities in North America	JOURNAL OF WILDLIFE MANAGEMENT	Wind has become one of the fastest growing sources of renewable energy worldwide, but widespread and often extensive fatalities of bats have increased concern regarding the impacts of wind energy development on bats and other wildlife. We synthesized available information on patterns of bat fatalities from a review of 21 postconstruction fatality studies conducted at 19 facilities in 5 United Sta…	2	0022-541X	1937-2817	2008	72	1	61	78		10.2193/2007-221	http://dx.doi.org/10.2193/2007-221
J	Arnett, Edward B.; Hein, Cris D.; Schirmacher, Michael R.; Huso, Manuela M. P.; Szewczak, Joseph M.	Evaluating the Effectiveness of an Ultrasonic Acoustic Deterrent for Reducing Bat Fatalities at Wind Turbines	PLOS ONE	Large numbers of bats are killed by wind turbines worldwide and minimizing fatalities is critically important to bat conservation and acceptance of wind energy development. We implemented a 2-year study testing the effectiveness of an ultrasonic acoustic deterrent for reducing bat fatalities at a wind energy facility in Pennsylvania. We randomly selected control and treatment turbines that were s…	2	1932-6203		2013	8	6			e65794	10.1371/journal.pone.0065794	http://dx.doi.org/10.1371/journal.pone.0065794
J	Arnett, Edward B.; Huso, Manuela M. P.; Schirmacher, Michael R.; Hayes, John P.	Altering turbine speed reduces bat mortality at wind-energy facilities	FRONTIERS IN ECOLOGY AND THE ENVIRONMENT	Wind-turbine operations are associated with bat mortality worldwide; minimizing these fatalities is critically important to both bat conservation and public acceptance of wind-energy development. We tested the effectiveness of raising wind-turbine cut-in speed - defined as the lowest wind speed at which turbines generate power to the utility system, thereby reducing turbine operation during perio…	2	1540-9295	1540-9309	2011	9	4	209	214		10.1890/100103	http://dx.doi.org/10.1890/100103
J	Arnett, Edward B.; May, Roel F.	Mitigating wind energy impacts on wildlife: approaches for multiple taxa	HUMAN-WILDLIFE INTERACTIONS	Mitigating impacts of wind energy development on wildlife is important for conservation and public acceptance of this energy source. We provide an overview of approaches to mitigate impacts of onshore wind energy development on wildlife, following steps in the mitigation hierarchy, including avoidance, minimization, and compensatory mitigation. Planning and avoiding predicted high-risk areas is f…	2	1934-4392	1936-8046	2016	10	1	28	41
J	Aronson, Jonathan	Current state of knowledge of wind energy impacts on bats in South Africa	ACTA CHIROPTEROLOGICA	The transition to mitigate climate change necessitates a rapid and global diffusion of renewable energy but this should not jeopardise the need to meet similarly important targets for biodiversity. Wind energy is a leading cause of bat mortality globally, yet little is known about the impacts to bats in Africa. I studied these impacts in South Africa to enhance knowledge on wind energy impacts on…	4	1508-1109	1733-5329	2022	24	1	221	238		10.3161/15081109ACC2022.24.1.018	http://dx.doi.org/10.3161/15081109ACC2022.24.1.018
J	Bach, Petra; Voigt, Christian C.; Goettsche, Matthias; Bach, Lothar; Brust, Vera; Hill, Reinhold; Hueppop, Ommo; Lagerveld, Sander; Schmaljohann, Heiko; Seebens-Hoyer, Antje	Offshore and coastline migration of radio-tagged Nathusius' pipistrelles	CONSERVATION SCIENCE AND PRACTICE	The wind energy-bat conflict is well documented for the onshore sector, with high numbers of casualties, specifically for migratory bat species. Offshore wind turbines might be a threat to bats as well, yet offshore bat migration is poorly documented. Accordingly, potential conflicts between bat conservation and offshore wind energy production are difficult to evaluate. Here, we used automated ra…	1		2578-4854	2022	4	10			e12783	10.1111/csp2.12783	http://dx.doi.org/10.1111/csp2.12783
J	Baerwald, E. F.	Wind Turbines Give Bats the Bends	AMERICAN SCIENTIST		2	0003-0996		2008	96	6	465	465
J	Baerwald, E. F.; Patterson, W. P.; Barclay, R. M. R.	Origins and migratory patterns of bats killed by wind turbines in southern Alberta: evidence from stable isotopes	ECOSPHERE	Large numbers of migratory bats are killed every autumn at wind energy facilities in North America. While this may be troubling from a population perspective, these fatalities provide an opportunity to learn more about bat migration and the origins and summer distributions of migratory bats by using endogenous markers. Such markers include stable isotope values, which have been used to answer que…	2	2150-8925		2014	5	9			118	10.1890/ES13-00380.1	http://dx.doi.org/10.1890/ES13-00380.1
J	Baerwald, Erin F.; Barclay, Robert M. R.	Patterns of Activity and Fatality of Migratory Bats at a Wind Energy Facility in Alberta, Canada	JOURNAL OF WILDLIFE MANAGEMENT	Studying migratory behavior of bats is challenging. Thus, most information regarding their migratory behavior is anecdotal. Recently, however, fatalities of migratory bats at some wind energy facilities across North America have provided the opportunity and impetus to study bat migration at fine spatial and temporal scales. Using acoustic monitoring and carcass searches, we examined temporal and …	2	0022-541X	1937-2817	2011	75	5	1103	1114		10.1002/jwmg.147	http://dx.doi.org/10.1002/jwmg.147
J	Baerwald, Erin F.; Barclay, Roiert M. R.	GEOGRAPHIC VARIATION IN ACTIVITY AND FATALITY OF MIGRATORY BATS AT WIND ENERGY FACILITIES	JOURNAL OF MAMMALOGY	Little is known regarding the migratory behavior of bats, due in part to their elusive nature. Recently, however, fatalities of migratory bats at some wind energy facilities across North America have provided the opportunity and impetus to study bat migration at the landscape level. Using acoustic monitoring and carcass searches, we examined variation in activity levels and fatality rates of bats…	2	0022-2372	1545-1542	2009	90	6	1341	1349		10.1644/09-MAMM-S-104R.1	http://dx.doi.org/10.1644/09-MAMM-S-104R.1
J	Baerwald, Erin F.; D'Amours, Genevieve H.; Klug, Brandon J.; Barclay, Robert M. R.	Barotrauma is a significant cause of bat fatalities at wind turbines	CURRENT BIOLOGY		2	0960-9822	1879-0445	2008	18	16	R695	R696		10.1016/j.cub.2008.06.029	http://dx.doi.org/10.1016/j.cub.2008.06.029
J	Baerwald, Erin F.; Edworthy, Jason; Holder, Matt; Barclay, Robert M. R.	A Large-Scale Mitigation Experiment to Reduce Bat Fatalities at Wind Energy Facilities	JOURNAL OF WILDLIFE MANAGEMENT	Until large numbers of bat fatalities began to be reported at certain North American wind energy facilities, wildlife concerns regarding wind energy focused primarily on bird fatalities. Due in part to mitigation to reduce bird fatalities, bat fatalities now outnumber those of birds. To test one mitigation option aimed at reducing bat fatalities at wind energy facilities, we altered the operation…	2	0022-541X		2009	73	7	1077	1081		10.2193/2008-233	http://dx.doi.org/10.2193/2008-233
J	Barclay, Robert M. R.; Baerwald, E. F.; Gruver, J. C.	Variation in bat and bird fatalities at wind energy facilities: assessing the effects of rotor size and tower height	CANADIAN JOURNAL OF ZOOLOGY	Wind energy is a rapidly growing sector of the alternative energy industry in North America, and larger, more productive turbines are being installed. However, there are concerns regarding bird and bat fatalities at wind turbines. To assess the influence of turbine size on bird and bat fatalities, we analyzed data from North American wind energy facilities. Diameter of the turbine rotor did not i…	2	0008-4301	1480-3283	2007	85	3	381	387		10.1139/Z07-011	http://dx.doi.org/10.1139/Z07-011
J	Barre, Kevin; Froidevaux, Jeremy S. P.; Leroux, Camille; Mariton, Lea; Fritze, Marcus; Kerbiriou, Christian; Le Viol, Isabelle; Bas, Yves; Roemer, Charlotte	Over a decade of failure to implement UNEP/EUROBATS guidelines in wind energy planning: A call for action	CONSERVATION SCIENCE AND PRACTICE	Wind power generation has grown exponentially over the past 20 years to meet international goals of increasing the share of renewables in energy production. Yet, this process has too often been conducted at the cost of airborne biodiversity such as birds and bats. The latter are severely threatened due to deaths by collision at wind turbine. The UNEP/EUROBATS agreement that came into force in 199…	1		2578-4854	2022	4	11			e12805	10.1111/csp2.12805	http://dx.doi.org/10.1111/csp2.12805
J	Barre, Kevin; Froidevaux, Jeremy S. P.; Sotillo, Alejandro; Roemer, Charlotte; Kerbiriou, Christian	Drivers of bat activity at wind turbines advocate for mitigating bat exposure using multicriteria algorithm-based curtailment	SCIENCE OF THE TOTAL ENVIRONMENT	Wind turbine development is growing exponentially and faster than other sources of renewable energy worldwide. While multi-turbine facilities have small physical footprint, they are not free from negative impacts on wildlife. This is particularly true for bats, whose population viability can be threatened by wind turbines through mortality events due to collisions. Wind turbine curtailment (herea…	1	0048-9697	1879-1026	2023	866				161404	10.1016/j.scitotenv.2023.161404	http://dx.doi.org/10.1016/j.scitotenv.2023.161404
J	Barre, Kevin; Le Viol, Isabelle; Bas, Yves; Julliard, Romain; Kerbiriou, Christian	Estimating habitat loss due to wind turbine avoidance by bats: Implications for European siting guidance	BIOLOGICAL CONSERVATION	Wind energy is rapidly growing as a renewable source of energy but is not neutral for wildlife, especially bats. Whereas most studies have focused on bat mortality through collision, very few have quantified the loss of habitat use resulting from the potential negative impact of wind turbines, and none of them for hub heights higher than 55 m. Such impacts could durably affect populations, creati…	1	0006-3207	1873-2917	2018	226		205	214		10.1016/j.biocon.2018.07.011	http://dx.doi.org/10.1016/j.biocon.2018.07.011
J	Barre, Kevin; Le Viol, Isabelle; Bas, Yves; Julliard, Romain; Kerbiriou, Christian	Estimating habitat loss due to wind turbine avoidance by bats: Implications for European siting guidance (vol 226, pg 205, 2018)	BIOLOGICAL CONSERVATION		1	0006-3207	1873-2917	2019	235		77	78		10.1016/j.biocon.2019.04.009	http://dx.doi.org/10.1016/j.biocon.2019.04.009
J	Barros, Marilia A. S.; de Magalhaes, Rodrigo Gastal; Rui, Ana Maria	Species composition and mortality of bats at the Osorio Wind Farm, southern Brazil	STUDIES ON NEOTROPICAL FAUNA AND ENVIRONMENT	We present the results of a three-year study on the bat species killed by wind turbines at the Osorio Wind Farm, a large wind power complex in southern Brazil, and compare these fatalities to the composition of the local bat fauna. Fatality searches around wind turbines were conducted from 2006 to 2009, as well as a bat inventory through mist-netting and searches for colonies from 2004 to 2010. W…	3	0165-0521	1744-5140	2015	50	1	31	39		10.1080/01650521.2014.1001595	http://dx.doi.org/10.1080/01650521.2014.1001595
J	Barros, Marilia A. S.; Iannuzzi, Luciana; Holanda Silva, Isabelle Leite; Otalora-Ardila, Aida; Bernard, Enrico	Factors affecting searcher efficiency and scavenger removal of bat carcasses in Neotropical wind facilities	JOURNAL OF WILDLIFE MANAGEMENT	Bat fatalities at wind facilities have been reported worldwide, and environmental impact assessments depend on searches for carcasses around wind turbines to quantify impacts. Some of the carcasses may go undetected by search teams or be removed by scavengers during search intervals, so these biases must be evaluated and taken into account in fatality estimation. We investigated the influence of …	3	0022-541X	1937-2817	2022	86	4			e22198	10.1002/jwmg.22198	http://dx.doi.org/10.1002/jwmg.22198
J	Bastos, Rita; Santos, Mario; Cabral, Joao Alexandre	A new stochastic dynamic tool to improve the accuracy of mortality estimates for bats killed at wind farms	ECOLOGICAL INDICATORS	Although generally considered environmentally friendly, wind power has been associated with extensive mortality of birds and bats. In this perspective, there is a need for reliable estimates of fatalities at wind farms, where the heterogeneity of the basic information, used among environmental assessment studies, is unlikely to support an accurate universal estimation method. We tested the applic…	6	1470-160X	1872-7034	2013	34		428	440		10.1016/j.ecolind.2013.06.003	http://dx.doi.org/10.1016/j.ecolind.2013.06.003
J	Behr, Oliver; Barre, Kevin; Bontadina, Fabio; Brinkmann, Robert; Dietz, Markus; Disca, Thierry; Froidevaux, Jeremy S. P.; Ghanem, Simon; Huemer, Senta; Hurst, Johanna; Kaminsky, Stefan K.; Kelm, Volker; Korner-Nievergelt, Fraenzi; Lauper, Mirco; Lintott, Paul; Newman, Christian; Peterson, Trevor; Proksch, Jasmin; Roemer, Charlotte; Schorcht, Wigbert; Nagy, Martina	Standardised and referenced acoustic monitoring reliably estimates bat fatalities at wind turbines: comments on 'Limitations of acoustic monitoring at wind turbines to evaluate fatality risk of bats'	MAMMAL REVIEW	Voigt et al. (2021) provide a thorough analysis of the restrictions inherent to the estimation of bat abundance from acoustic surveys, and conclude that limitations of acoustic monitoring impede the reliable evaluation of bat fatalities at wind turbines. We argue that acoustic data recorded at the nacelle of wind turbines have been experimentally validated as a useful and appropriate measure of b…	6	0305-1838	1365-2907	2023	53	2	65	71		10.1111/mam.12310	http://dx.doi.org/10.1111/mam.12310
J	Bennett, Emma M.; Florent, Stevie Nicole; Venosta, Mark; Gibson, Matthew; Jackson, Alex; Stark, Elizabeth	Curtailment as a successful method for reducing bat mortality at a southern Australian wind farm	AUSTRAL ECOLOGY	Wind energy is a rapidly expanding renewable technology with massive global investments; however, operating turbines are associated with bat strikes globally, and evidence suggests that without intervention, wind farm collisions could drive some common species to extinction. One widely regarded method for reducing strike mortality is operational mitigation, or curtailment, where turbine operation…	5	1442-9985	1442-9993	2022	47	6	1329	1339		10.1111/aec.13220	http://dx.doi.org/10.1111/aec.13220
J	Bennett, Victoria J.; Hale, Amanda M.	Red aviation lights on wind turbines do not increase bat-turbine collisions	ANIMAL CONSERVATION	Many hypotheses have been proposed to explain why bat-wind turbine collisions occur; however, most of these hypotheses have yet to be tested and with high numbers of bat fatalities reported annually at wind resource facilities globally, there is a real need to understand this phenomenon. In this study, we tested whether aviation lighting influenced the number of bat fatalities at wind turbines. T…	1	1367-9430	1469-1795	2014	17	4	354	358		10.1111/acv.12102	http://dx.doi.org/10.1111/acv.12102
J	Bennett, Victoria J.; Hale, Amanda M.	Resource Availability May Not Be a Useful Predictor of Migratory Bat Fatalities or Activity at Wind Turbines	DIVERSITY-BASEL	A better understanding of the ultimate mechanisms driving bat fatalities at wind turbines (i.e., the reason why bats are coming in close proximity to wind turbines) could inform more effective impact reduction strategies. One hypothesis is that bats come into close proximity to turbines due to existing resources (e.g., roosting sites) in the immediate area. Thus, if resource hotspots for bats cou…	2		1424-2818	2018	10	2			44	10.3390/d10020044	http://dx.doi.org/10.3390/d10020044
J	Bennett, Victoria J.; Hale, Amanda M.; Williams, Dean A.	When the excrement hits the fan: Fecal surveys reveal species-specific bat activity at wind turbines	MAMMALIAN BIOLOGY	The reasons why bats are coming into contact with wind turbines are not yet well understood. One hypothesis is that bats are attracted to wind turbines and this attraction may be because bats perceive or misperceive the turbines to provide a resource, such as a foraging or roosting site. During postconstruction fatality searches at a wind energy facility in the southern Great Plains, U.S., we dis…	2	1616-5047	1618-1476	2017	87		125	129		10.1016/j.mambio.2017.08.003	http://dx.doi.org/10.1016/j.mambio.2017.08.003
J	Bernard, Enrico; Paese, Adriana; Machado, Ricardo Bomfim; de Souza Aguiar, Ludmilla Moura	Blown in the wind: bats and wind farms in Brazil	NATUREZA & CONSERVACAO	The number of wind turbines in operation in Brazil will triple in five years, raising concern for the conservation of Brazilian bats. We analyzed the status of bat species richness and occurrence in areas with high wind potential in Brazil. By crossing datasets on species records and wind potential we identified 21 hotspots and 226 data gap areas. Overall, 70% of the areas with the highest wind p…	3	1679-0073	2178-3675	2014	12	2	106	111		10.1016/j.ncon.2014.08.005	http://dx.doi.org/10.1016/j.ncon.2014.08.005
J	Bernardino, J.; Bispo, R.; Costa, H.; Mascarenhas, M.	Estimating bird and bat fatality at wind farms: a practical overview of estimators, their assumptions and limitations	NEW ZEALAND JOURNAL OF ZOOLOGY	Over the last few years, great efforts have been made to improve the methodologies used to assess bird and bat fatalities at wind farms. For that purpose, several mortality estimators have been proposed. In general, these estimators account for: 1) partial coverage; 2) carcass removal (e.g. by scavengers or decay); and 3) imperfect detection. Perhaps surprisingly, a universal estimator that ensur…	6	0301-4223	1175-8821	2013	40	1	63	74		10.1080/03014223.2012.758155	http://dx.doi.org/10.1080/03014223.2012.758155
J	Beston, Julie A.; Diffendorfer, Jay E.; Loss, Scott	Insufficient Sampling to Identify Species Affected by Turbine Collisions	JOURNAL OF WILDLIFE MANAGEMENT	We compared the number of avian species detected and the sampling effort during fatality monitoring at 50 North American wind facilities. Facilities with short intervals between sampling events and high effort detected more species, but many facilities appeared undersampled. Species accumulation curves for 2 wind facilities studied for more than 1 year had yet to reach an asymptote. The monitorin…	6	0022-541X	1937-2817	2015	79	3	513	517		10.1002/jwmg.852	http://dx.doi.org/10.1002/jwmg.852
J	Bicknell, Lucas J.; Gillam, Erin H.	Survey of Bat Mortalities at a Wind-Energy Facility in North Dakota	JOURNAL OF FISH AND WILDLIFE MANAGEMENT	In recent years, the wind-energy industry has rapidly expanded around the world, and studies assessing potential wildlife impacts have documented that bats are especially susceptible to injury and mortality near wind turbines. The rapid construction of many wind facilities in North Dakota, one of the states with the highest wind-energy potential, is of concern because little is known about the di…	2	1944-687X		2013	4	1	139	143		10.3996/032012-JFWM-024	http://dx.doi.org/10.3996/032012-JFWM-024
J	Bolivar-Cime, Beatriz; Bolivar-Cime, Addy; Cabrera-Cruz, Sergio A.; Munoz-Jimenez, Oscar; Villegas-Patraca, Rafael	Bats in a tropical wind farm: species composition and importance of the spatial attributes of vegetation cover on bat fatalities	JOURNAL OF MAMMALOGY	Although many tropical countries have functional wind farms, most of the information on their impact on bat populations has come from temperate zones. Our study is based on a 5-year study (2009-2013) of bat captures using mist nets, acoustic recordings, and carcass searches at a wind farm in tropical southern Mexico. We investigated the composition of bat species, estimated the number of bat fata…	2	0022-2372	1545-1542	2016	97	4	1197	1208		10.1093/jmammal/gyw069	http://dx.doi.org/10.1093/jmammal/gyw069
J	Brabant, Robin; Laurent, Yves; Jonge Poerink, Bob; Degraer, Steven	The Relation between Migratory Activity of Pipistrellus Bats at Sea and Weather Conditions Offers Possibilities to Reduce Offshore Wind Farm Effects	ANIMALS	Simple Summary Some species of bats migrate over longer distances between their summer roosts and winter areas. During migration, many man-made obstacles, such as wind farms, can pose a collision risk for bats. As it is known that bats can fly over open sea during migration, and offshore wind farms can also be problematic. We studied the presence of bats during migration at several North Sea loca…	1	2076-2615		2021	11	12			3457	10.3390/ani11123457	http://dx.doi.org/10.3390/ani11123457
J	Brabant, Robin; Laurent, Yves; Poerink, Bob Jonge; Degraer, Steven	Activity and behaviour of Nathusius' pipistrelle Pipistrellus nathusii at low and high altitude in a North Sea offshore wind farm	ACTA CHIROPTEROLOGICA	Several bat species are known to migrate long distances between summer and winter roosts. During migration, many bats even cross the North Sea. The developments of offshore wind farms in the North Sea could therefore pose a collision risk for migrating bats. While bats have been observed inside offshore wind farms, their activity at turbine rotor height yet remains unknown. We therefore installed…	1	1508-1109	1733-5329	2019	21	2	341	348		10.3161/15081109ACC2019.21.2.009	http://dx.doi.org/10.3161/15081109ACC2019.21.2.009
J	Briones-Salas, Miguel; Lavariega, Mario C.; Moreno, Claudia E.	Effects of a wind farm installation on the understory bat community of a highly biodiverse tropical region in Mexico	PEERJ	Wind energy has rapidly become an important alternative among renewable energies, and it is generally considered clean. However, little is known about its impact at the level of ecological communities, especially in biodiversity hotspots. The Isthmus of Tehuantepec is a highly biodiverse region in Mesoamerica, and has the highest potential for generating wind energy in Mexico. To assess the effec…	2	2167-8359		2017	5				e3424	10.7717/peerj.3424	http://dx.doi.org/10.7717/peerj.3424
J	Browning, Ella; Barlow, Kate E.; Burns, Fiona; Hawkins, Charlotte; Boughey, Katherine	Drivers of European bat population change: a review reveals evidence gaps	MAMMAL REVIEW	Bat populations are thought to have suffered significant declines in the past century throughout Europe. Fortunately, there are some signs of recovery; for instance, of the 11 species monitored in the UK, population trends of five are increasing. The drivers of past losses and recent trends are unclear; identifying them will enable targeted conservation strategies to support further recovery. We …	1	0305-1838	1365-2907	2021	51	3	353	368		10.1111/mam.12239	http://dx.doi.org/10.1111/mam.12239
J	Buchholz, Sascha; Kelm, Volker; Ghanem, Simon J.	Mono-specific forest plantations are valuable bat habitats: implications for wind energy development	EUROPEAN JOURNAL OF WILDLIFE RESEARCH	Near-natural or semi-natural forests such as relatively undisturbed and old deciduous or mixed woodland are considered worth protecting and ecologically valuable habitats for bat conservation. In contrast, mono-specific forest plantations are considered ecologically less valuable; thus, decision-makers recommend these plantations as suitable locations for wind power stations and therefore want to…	1	1612-4642	1439-0574	2021	67	1			1	10.1007/s10344-020-01440-8	http://dx.doi.org/10.1007/s10344-020-01440-8
J	Budenz, Tobias; Gessner, Birgit; Luettmann, Jochen; Molitor, Florian; Servatius, Kerstin; Veith, Michael	Up and down: B. barbastellus explore lattice towers	HYSTRIX-ITALIAN JOURNAL OF MAMMALOGY	During the last decade, wind turbine construction has become an issue of paramount importance for bat conservation. Several hypotheses have been proposed to explain why bats come close enough to the spinning rotor blades to get killed, some of which assuming that bats explore wind turbines. We test the hypothesis that the forest species Barbastella barbastellus explores tall towers (lattice tower…	1	0394-1914	1825-5272	2017	28	2	272	276		10.4404/hystrix-00009-2017	http://dx.doi.org/10.4404/hystrix-00009-2017
J	Cabrera-Cruz, Sergio A.; Cervantes-Pasqualli, Juan; Franquesa-Soler, Montserrat; Munoz-Jimenez, Oscar; Rodriguez-Aguilar, Guillermo; Villegas-Patraca, Rafael	Estimates of aerial vertebrate mortality at wind farms in a bird migration corridor and bat diversity hotspot	GLOBAL ECOLOGY AND CONSERVATION	Three major flyways of the Nearctic - Neotropical bird migration system converge at the coastal plains of the Isthmus of Tehuantepec, Mexico. Approximately one million vultures and raptors traverse the area during the autumn migration season, and more than 60 species of nocturnally migrating birds have been recorded there. Furthermore, more than 60 bat species inhabit this region, which also harb…	2		2351-9894	2020	22				e00966	10.1016/j.gecco.2020.e00966	http://dx.doi.org/10.1016/j.gecco.2020.e00966
J	Camina, Alvaro	Bat fatalities at wind farms in northern Spain - lessons to be learned	ACTA CHIROPTEROLOGICA	I analysed bat fatalities reported from 56 wind farms in the La Rioja, Soria and Aragon regions of northern Spain. Post-construction monitoring surveys revealed 147 fatalities belonging to seven species of bats, namely Pipistrellus pipistrellus (59%), P kuhlii (14%), Hypsugo savii (18%), Barbastella barbastellus, Nyctalus lasiopterus, N. leisleri and Tadarida teniotis (< 5% each). In the mostly l…	1	1508-1109		2012	14	1	205	212		10.3161/150811012X654402	http://dx.doi.org/10.3161/150811012X654402
J	Capparella, Angelo; Loew, Sabine; Meyerholz, David K.	Bat deaths from wind turbine blades	NATURE		6	0028-0836		2012	488	7409	32	32		10.1038/488032d	http://dx.doi.org/10.1038/488032d
J	Chipps, Austin S.; Hale, Amanda M.; Weaver, Sara P.; Williams, Dean A.	Genetic Approaches Are Necessary to Accurately Understand Bat-Wind Turbine Impacts	DIVERSITY-BASEL	Bats are killed at wind energy facilities worldwide and we must improve our understanding of why this is happening and implement effective strategies to minimize impacts. To this end, we need accurate assessments of which individuals from which bat species are being killed at individual wind projects and at regional and range-wide scales. Traditional fatality searches have relied on physical char…	2		1424-2818	2020	12	6			236	10.3390/d12060236	http://dx.doi.org/10.3390/d12060236
J	Chipps, Austin S.; Hale, Amanda M.; Weaver, Sara P.; Williams, Dean A.	Genetic diversity, population structure, and effective population size in two yellow bat species in south Texas	PEERJ	There are increasing concerns regarding bat mortality at wind energy facilities, especially as installed capacity continues to grow. In North America, wind energy development has recently expanded into the Lower Rio Grande Valley in south Texas where bat species had not previously been exposed to wind turbines. Our study sought to characterize genetic diversity, population structure, and effectiv…	2	2167-8359		2020	8				e10348	10.7717/peerj.10348	http://dx.doi.org/10.7717/peerj.10348
J	Choi, Daniel Y.; Wittig, Thomas W.; Kluever, Bryan M.	An evaluation of bird and bat mortality at wind turbines in the Northeastern United States	PLOS ONE	Wind energy offers substantial environmental benefits, but wind facilities can negatively impact wildlife, including birds and bats. Researchers and managers have made major efforts to chronicle bird and bat mortality associated with wind facilities, but few studies have examined the patterns and underlying mechanisms of spatial patterns of fatalities at wind facilities. Understanding the horizon…	2	1932-6203		2020	15	8			e0238034	10.1371/journal.pone.0238034	http://dx.doi.org/10.1371/journal.pone.0238034
J	Chou, Cheng-Han; Hsieh, Tsung-Yu; Liu, Wei-Ting; Chou, Ta-Ching; Huang, Yu-Po; Rydell, Jens	Bat fatalities at wind farms in Taiwan	MAMMAL STUDY	We collected bat carcasses at three wind farms in Taiwan, located along the west coast mostly near the sea and/or in former coastal wetland habitats. We found 43 bat carcasses, mostly of common aerial-hawking species such as Pipistrellus abramus and Scotophilus kuhlii, but the island endemics Eptesicus serotinus horikawai and Myotis formosus flavus were also recovered. All bat - species affected …	5	1343-4152	1348-6160	2017	42	2	121	124		10.3106/041.042.0208	http://dx.doi.org/10.3106/041.042.0208
J	Collins, Janet; Jones, Gareth	Differences in bat activity in relation to bat detector height: implications for bat surveys at proposed windfarm sites	ACTA CHIROPTEROLOGICA	We recorded bat activity simultaneously at ground level and 30 m height using Anabat II bat detectors and Anabat ZCAIM recording units mounted oil masts at seven sites of varying habitat type in eastern England At the lower detectors 6194 passes were recorded, 90 02% of calls were from Pipistrellus, 691% were from Nyctalus/Eptesicus 1.70% were Myotis/Plecotus. 0.13% were Barbastella and 1 24% cou…	1	1508-1109		2009	11	2	343	350		10.3161/150811009X485576	http://dx.doi.org/10.3161/150811009X485576
J	Conkling, Tara J.; Loss, Scott R.; Diffendorfer, Jay E.; Duerr, Adam E.; Katzner, Todd E.	Limitations, lack of standardization, and recommended best practices in studies of renewable energy effects on birds and bats	CONSERVATION BIOLOGY	Increasing global energy demand is fostering the development of renewable energy as an alternative to fossil fuels. However, renewable energy facilities may adversely affect wildlife. Facility siting guidelines recommend or require project developers complete pre- and postconstruction wildlife surveys to predict risk and estimate effects of proposed projects. Despite this, there are no published …	2	0888-8892	1523-1739	2021	35	1	64	76		10.1111/cobi.13457	http://dx.doi.org/10.1111/cobi.13457
J	Corcoran, Aaron J.; Weller, Theodore J.	Inconspicuous echolocation in hoary bats (Lasiurus cinereus)	PROCEEDINGS OF THE ROYAL SOCIETY B-BIOLOGICAL SCIENCES	Echolocation allows bats to occupy diverse nocturnal niches. Bats almost always use echolocation, even when other sensory stimuli are available to guide navigation. Here, using arrays of calibrated infrared cameras and ultrasonic microphones, we demonstrate that hoary bats (Lasiurus cinereus) itse previously unknown echolocation behaviours that challenge our current understanding of echolocation.…	2	0962-8452	1471-2954	2018	285	1878			20180441	10.1098/rspb.2018.0441	http://dx.doi.org/10.1098/rspb.2018.0441
J	Cryan, Paul M.	Mating behavior as a possible cause of bat fatalities at wind turbines	JOURNAL OF WILDLIFE MANAGEMENT	Bats are killed by wind turbines in North America and Europe in large numbers, yet a satisfactory explanation for this phenomenon remains elusive. Most bat fatalities at turbines thus far occur during late summer and autumn and involve species that roost in trees. In this commentary I draw on existing literature to illustrate how previous behavioral observations of the affected species might help…	2	0022-541X		2008	72	3	845	849		10.2193/2007-371	http://dx.doi.org/10.2193/2007-371
J	Cryan, Paul M.; Barclay, Robert M. R.	CAUSES OF BAT FATALITIES AT WIND TURBINES: HYPOTHESES AND PREDICTIONS	JOURNAL OF MAMMALOGY	Thousands of industrial-scale wind turbines are being built across the world each year to meet the growing demand for sustainable energy. Bats of certain species are dying at wind turbines in unprecedented numbers. Species of bats consistently affected by turbines tend to be those that rely on trees as roosts and most migrate long distances. Although considerable progress has been made in recent …	6	0022-2372	1545-1542	2009	90	6	1330	1340		10.1644/09-MAMM-S-076R1.1	http://dx.doi.org/10.1644/09-MAMM-S-076R1.1
J	Cryan, Paul M.; Brown, Adam C.	Migration of bats past a remote island offers clues toward the problem of bat fatalities at wind turbines	BIOLOGICAL CONSERVATION	Wind energy is rapidly becoming a viable source of alternative energy, but wind turbines are killing bats in many areas of North America. Most of the bats killed by turbines thus far have been migratory species that roost in trees throughout the year, and the highest fatality events appear to coincide with autumn migration. Hoary bats (Lasiurus cinereus) are highly migratory and one of the most f…	2	0006-3207	1873-2917	2007	139	1-2	1	11		10.1016/j.biocon.2007.05.019	http://dx.doi.org/10.1016/j.biocon.2007.05.019
J	Cryan, Paul M.; Gorresen, Paulo M.; Straw, Bethany R.; Thao, Syhoune (Simon); DeGeorge, Elise	Influencing Activity of Bats by Dimly Lighting Wind Turbine Surfaces with Ultraviolet Light	ANIMALS	Simple Summary Bats often fly near wind turbines. The fatalities associated with this behavior continue to be an issue for wind energy development and wildlife conservation. We tested an experimental method intended to reduce bat fatalities at the wind turbines. We assumed that bats navigate over long distances at night by dim-light vision and might be dissuaded from approaching artificially lit …	2	2076-2615		2022	12	1			9	10.3390/ani12010009	http://dx.doi.org/10.3390/ani12010009
J	Cryan, Paul M.; Jameson, Joel W.; Baerwald, Erin F.; Willis, Craig K. R.; Barclay, Robert M. R.; Snider, E. Apple; Crichton, Elizabeth G.	Evidence of Late-Summer Mating Readiness and Early Sexual Maturation in Migratory Tree-Roosting Bats Found Dead at Wind Turbines	PLOS ONE	Understanding animal mating systems is an important component of their conservation, yet the precise mating times for many species of bats are unknown. The aim of this study was to better understand the details and timing of reproductive events in species of bats that die most frequently at wind turbines in North America, because such information can help inform conservation strategies. We examin…	2	1932-6203		2012	7	10			e47586	10.1371/journal.pone.0047586	http://dx.doi.org/10.1371/journal.pone.0047586
J	Cryan, Paul M.; Stricker, Craig A.; Wunder, Michael B.	Continental-scale, seasonal movements of a heterothermic migratory tree bat	ECOLOGICAL APPLICATIONS	Long-distance migration evolved independently in bats and unique migration behaviors are likely, but because of their cryptic lifestyles, many details remain unknown. North American hoary bats (Lasiurus cinereus cinereus) roost in trees year-round and probably migrate farther than any other bats, yet we still lack basic information about their migration patterns and wintering locations or strateg…	1	1051-0761	1939-5582	2014	24	4	602	616		10.1890/13-0752.1	http://dx.doi.org/10.1890/13-0752.1
J	Cryan, Paul. M.; Gorresen, P. Marcos; Hein, Cris D.; Schirmacher, Michael R.; Diehl, Robert H.; Huso, Manuela M.; Hayman, David T. S.; Fricker, Paul D.; Bonaccorso, Frank J.; Johnson, Douglas H.; Heist, Kevin; Dalton, David C.	Behavior of bats at wind turbines	PROCEEDINGS OF THE NATIONAL ACADEMY OF SCIENCES OF THE UNITED STATES OF AMERICA	Wind turbines are causing unprecedented numbers of bat fatalities. Many fatalities involve tree-roosting bats, but reasons for this higher susceptibility remain unknown. To better understand behaviors associated with risk, we monitored bats at three experimentally manipulated wind turbines in Indiana, United States, from July 29 to October 1, 2012, using thermal cameras and other methods. We obse…	2	0027-8424		2014	111	42	15126	15131		10.1073/pnas.1406672111	http://dx.doi.org/10.1073/pnas.1406672111
J	Dai, Kaoshan; Bergot, Anthony; Liang, Chao; Xiang, Wei-Ning; Huang, Zhenhua	Environmental issues associated with wind energy - A review	RENEWABLE ENERGY	Recognized as one of the most mature renewable energy technologies, wind energy has been developing rapidly in recent years. Many countries have shown interest in utilizing wind power, but they are concerned about the environmental impacts of the wind farms. The continuous growth of the wind energy industry in many parts of the world, especially in some developing countries and ecologically vulne…	6	0960-1481	1879-0682	2015	75		911	921		10.1016/j.renene.2014.10.074	http://dx.doi.org/10.1016/j.renene.2014.10.074
J	Danielson, Joseph R.; Williams, Jason A.; Sherwin, Richard E.; Ekholm, Kelsey L.; Hamilton, Bryan T.	Seasonal variation in age, sex, and reproductive status of Mexican free-tailed bats	POPULATION ECOLOGY	In North America, Mexican free-tailed bats (Tadarida brasiliensis mexicana) consume vast numbers of insects contributing to the economic well-being of society. Mexican free-tailed bats have declined due to historic guano mining, roost destruction, and bioaccumulation of organochlorine pesticides. Long-distance migrations and dense congregations at roosts exacerbate these declines. Wind energy dev…	2	1438-3896	1438-390X	2022	64	3	254	266		10.1002/1438-390X.12119	http://dx.doi.org/10.1002/1438-390X.12119
J	Davy, Christina M.; Squires, Kelly; Zimmerling, J. Ryan	Estimation of spatiotemporal trends in bat abundance from mortality data collected at wind turbines	CONSERVATION BIOLOGY	Renewable energy sources, such as wind energy, are essential tools for reducing the causes of climate change, but wind turbines can pose a collision risk for bats. To date, the population-level effects of wind-related mortality have been estimated for only 1 bat species. To estimate temporal trends in bat abundance, we considered wind turbines as opportunistic sampling tools for flying bats (anal…	2	0888-8892	1523-1739	2021	35	1	227	238		10.1111/cobi.13554	http://dx.doi.org/10.1111/cobi.13554
J	de Jong, Johnny; Millon, Lara; Hastad, Olle; Victorsson, Jonas	Activity Pattern and Correlation between Bat and Insect Abundance at Wind Turbines in South Sweden	ANIMALS	Wind power is an important energy system in the global transition towards renewable energy. As new wind farms are erected in increasing numbers, they will have an impact on many organisms, e.g., through habitat changes and collision mortalities. In this study, we measure bat activity, insect abundance, and weather conditions to test the hypothesis that insect abundance attracts bats to wind turbi…	1	2076-2615		2021	11	11			3269	10.3390/ani11113269	http://dx.doi.org/10.3390/ani11113269
J	Dixon, Michael D.; Heist, Kevin; Tinsley, Karl	The State of Bats in Conservation Planning for the National Wildlife Refuge System, With Recommendations	JOURNAL OF FISH AND WILDLIFE MANAGEMENT	Bats face an unprecedented array of threats in the early 21st century, from traditional concerns such as habitat loss, to white nose syndrome and collisions with wind turbines. These growing challenges arise when the National Wildlife Refuge System, a system of public lands and waters that provides habitat for nearly every bat species in North America north of Mexico, is beginning its first revis…	2	1944-687X		2013	4	2	406	422		10.3996/122012-JFWM-106	http://dx.doi.org/10.3996/122012-JFWM-106
J	do Amaral, Izidoro Sarmento; Ramos Pereira, Maria Joao; Mader, Aurelea; Ferraz, Marlon R.; Pereira, Jessica Bandeira; De Oliveira, Larissa Rosa	Wind farm bat fatalities in southern Brazil: temporal patterns and influence of environmental factors	HYSTRIX-ITALIAN JOURNAL OF MAMMALOGY	Energy demand created by the present model of economic growth has transformed the natural landscape. Changes in megadiverse environments should be accompanied by studies that describe and predict the effects of these changes on ecosystems, underpinning the avoidance or at least the reduction of impacts and species conservation. Wind farm impacts on bats are scarcely known in Brazil. To fulfill th…	3	0394-1914	1825-5272	2020	31	1	40	47		10.4404/hystrix-00256-2019	http://dx.doi.org/10.4404/hystrix-00256-2019
J	Dominguez del Valle, Jon; Cervantes Peralta, Francisco; Jaquero Arjona, Maria, I	Factors affecting carcass detection at wind farms using dogs and human searchers	JOURNAL OF APPLIED ECOLOGY	1. The use of detection dogs to effectively monitor bird and bat fatalities at wind farms is becoming increasingly popular. All studies to date agree that dogs outperform human searchers at finding bird and bat carcasses around wind turbines; however, it remains unclear how characteristics of the carcass and environmental conditions during the search may influence detection. 2. We investigate the…	1	0021-8901	1365-2664	2020	57	10	1926	1935		10.1111/1365-2664.13714	http://dx.doi.org/10.1111/1365-2664.13714
J	Doty, A. C.; Martin, A. P.	Assessment of bat and avian mortality at a pilot wind turbine at Coega, Port Elizabeth, Eastern Cape, South Africa	NEW ZEALAND JOURNAL OF ZOOLOGY	A recent push for wind energy development in South Africa has led to bat and avifaunal monitoring programs throughout the country. During the course of one year, three inspections per week (total 154 inspections) were made for evidence of bat and bird casualties at a pilot wind turbine in the Coega Industrial Development Zone, Port Elizabeth, Eastern Cape, South Africa. We recorded 17 bat fatalit…	4	0301-4223		2013	40	1	75	80		10.1080/03014223.2012.741068	http://dx.doi.org/10.1080/03014223.2012.741068
J	Doty, A.; Martin, P.	Assessment of bat and avian mortality at a pilot wind turbine at Coega, Port Elizabeth, Eastern Cape, South Africa (vol 40, pg 75, 2013)	NEW ZEALAND JOURNAL OF ZOOLOGY		4	0301-4223	1175-8821	2013	40	4	IV	IV		10.1080/03014223.2012.758579	http://dx.doi.org/10.1080/03014223.2012.758579
J	Drake, David; Jennelle, Christopher S.; Liu, Jian-Nan; Grodsky, Steven M.; Schumacher, Susan; Sponsler, Mike	Regional analysis of wind turbine-caused bat mortality	ACTA CHIROPTEROLOGICA	Wind energy has been the fastest-growing renewable energy source in the world. Studies have estimated bat fatalities at wind facilities, but direct comparisons of results is difficult and can be misleading due to numerous differences in protocols and methods used. We had a unique opportunity to compare fatality estimates from three wind facilities in southeastern Wisconsin. These three facilities…	2	1508-1109	1733-5329	2015	17	1	179	188		10.3161/15081109ACC2015.17.1.015	http://dx.doi.org/10.3161/15081109ACC2015.17.1.015
J	Ellerbrok, Julia S.; Delius, Anna; Peter, Franziska; Farwig, Nina; Voigt, Christian C.	Activity of forest specialist bats decreases towards wind turbines at forest sites	JOURNAL OF APPLIED ECOLOGY	Worldwide, wind turbines are increasingly being built at forest sites to meet the goals of national climate strategies. Yet, the impact on biodiversity is barely understood. Bats may be heavily affected by wind turbines in forests, because many species depend on forest ecosystems for roosting and hunting and can experience high fatality rates at wind turbines. We performed acoustic surveys in 24 …	1	0021-8901	1365-2664	2022	59	10	2497	2506		10.1111/1365-2664.14249	http://dx.doi.org/10.1111/1365-2664.14249
J	Erickson, Richard A.; Eager, Eric A.; Stanton, Jessica C.; Beston, Julie A.; Diffendorfer, Jay E.; Thogmartin, Wayne E.	Assessing local population vulnerability with branching process models: an application to wind energy development	ECOSPHERE	Quantifying the impact of anthropogenic development on local populations is important for conservation biology and wildlife management. However, these local populations are often subject to demographic stochasticity because of their small population size. Traditional modeling efforts such as population projection matrices do not consider this source of variation whereas individual-based models, w…	6	2150-8925		2015	6	12			254	10.1890/ES15-00103.1	http://dx.doi.org/10.1890/ES15-00103.1
J	Erickson, Richard A.; Thogmartin, Wayne E.; Diffendorfer, Jay E.; Russell, Robin E.; Szymanski, Jennifer A.	Effects of wind energy generation and white-nose syndrome on the viability of the Indiana bat	PEERJ	Wind energy generation holds the potential to adversely affect wildlife populations. Species-wide effects are difficult to study and few, if any, studies examine effects of wind energy generation on any species across its entire range. One species that may be affected by wind energy generation is the endangered Indiana bat (Myotis sodalis), which is found in the eastern and midwestern United Stat…	2	2167-8359		2016	4				e2830	10.7717/peerj.2830	http://dx.doi.org/10.7717/peerj.2830
J	Escobar, Luis E.; Juarez, Cesar; Medina-Vogel, Gonzalo; Gonzalez, Carlos M.	First Report on Bat Mortalities on Wind Farms in Chile	GAYANA	In Latin America there is a lack of scientific reports of bat mortality caused by wind farms operation. We report for the first time, clear evidence of bat mortalities from wind farms in Chile. We generated an ecological niche model of the affected species, Tadarida brasiliensis, to explore areas of potential species distribution overlapping with areas with distribution of wind farms in Chile. We…	3	0717-652X	0717-6538	2015	79	1	11	17		10.4067/S0717-65382015000100003	http://dx.doi.org/10.4067/S0717-65382015000100003
J	Ferreira, Daniel; Freixo, Claudia; Cabral, Joao Alexandre; Santos, Regina; Santos, Mario	Do habitat characteristics determine mortality risk for bats at wind farms? Modelling susceptible species activity patterns and anticipating possible mortality events	ECOLOGICAL INFORMATICS	Worldwide efforts to develop sustainable methods of energy production have been increasing the use of renewable sources, with special emphasis on wind energy. Despite the clear environmental benefits associated with this type of technology, many studies have confirmed bat fatalities at wind farms, which raise concerns about the long-term effects of these structures on bat populations. To investig…	1	1574-9541	1878-0512	2015	28		7	18		10.1016/j.ecoinf.2015.04.001	http://dx.doi.org/10.1016/j.ecoinf.2015.04.001
J	Ferri, Vincenzo; Battisti, Corrado; Soccini, Christiana	Bats in a Mediterranean Mountainous Landscape: Does Wind Farm Repowering Induce Changes at Assemblage and Species Level?	ENVIRONMENTAL MANAGEMENT	We reported data on flying bat assemblages in a Mediterranean mountain landscape of central Italy on a 5-year time span (2005-2010) where a wind farm repowering has been carried out (from 2009, 17 three-blade turbines substituted an a priori set of one-blade turbines). In 4 yearly based surveys, we calculated a set of univariate metrics at species and assemblage level and also performing a divers…	1	0364-152X	1432-1009	2016	57	6	1240	1246		10.1007/s00267-016-0686-2	http://dx.doi.org/10.1007/s00267-016-0686-2
J	Ferri, Vincenzo; Locasciulli, Osvaldo; Soccini, Christiana; Forlizzi, Elia	POST CONSTRUCTION MONITORING OF WIND FARMS: FIRST RECORDS OF DIRECT IMPACT ON BATS IN ITALY	HYSTRIX-ITALIAN JOURNAL OF MAMMALOGY	Long-term post-construction monitoring of the impact of wind farms on fauna started in 2008 in Abruzzo (central Italy). This study provides the first evidence of bat fatalities at wind turbines in Italy. Six carcasses of Hypsugo savii and one carcass of Pipistrellus pipistrellus were recorded in 2009 during 36 field sessions, involving 4 researchers at two wind farms, for a total of 46 (21 and 25…	1	0394-1914		2011	22	1	199	203		10.4404/Hystrix-22.1-4525	http://dx.doi.org/10.4404/Hystrix-22.1-4525
J	Foo, Cecily F.; Bennett, Victoria J.; Hale, Amanda M.; Korstain, Jennifer M.; Schildt, Alison J.; Williams, Dean A.	Increasing evidence that bats actively forage at wind turbines	PEERJ	Although the ultimate causes of high bat fatalities at wind farms are not well understood, several lines of evidence suggest that bats are attracted to wind turbines. One hypothesis is that bats would be attracted to turbines as a foraging resource if the insects that bats prey upon are commonly present on and around the turbine towers. To investigate the role that foraging activity may play in b…	2	2167-8359		2017	5				e3985	10.7717/peerj.3985	http://dx.doi.org/10.7717/peerj.3985
J	Frick, W. F.; Baerwald, E. F.; Pollock, J. F.; Barclay, R. M. R.; Szymanski, J. A.; Weller, T. J.; Russell, A. L.; Loeb, S. C.; Medellin, R. A.; McGuire, L. P.	Fatalities at wind turbines may threaten population viability of a migratory bat	BIOLOGICAL CONSERVATION	Large numbers of migratory bats are killed every year at wind energy facilities. However, population-level impacts are unknown as we lack basic demographic information about these species. We investigated whether fatalities at wind turbines could impact population viability of migratory bats, focusing on the hoary bat (Lasiurus cinereus), the species most frequently killed by turbines in North Am…	2	0006-3207	1873-2917	2017	209		172	177		10.1016/j.biocon.2017.02.023	http://dx.doi.org/10.1016/j.biocon.2017.02.023
J	Frick, Winifred F.; Kingston, Tigga; Flanders, Jon	A review of the major threats and challenges to global bat conservation	ANNALS OF THE NEW YORK ACADEMY OF SCIENCES	Bats are an ecologically and taxonomically diverse group accounting for roughly a fifth of mammalian diversity worldwide. Many of the threats bats face (e.g., habitat loss, bushmeat hunting, and climate change) reflect the conservation challenges of our era. However, compared to other mammals and birds, we know significantly less about the population status of most bat species, which makes priori…	6	0077-8923	1749-6632	2020	1469	1	5	25		10.1111/nyas.14045	http://dx.doi.org/10.1111/nyas.14045
J	Friedenberg, Nicholas A.; Frick, Winifred F.	Assessing fatality minimization for hoary bats amid continued wind energy development	BIOLOGICAL CONSERVATION	Wind energy is an important sector of the renewable energy market. Observations of bat fatalities at wind farms raise concern about impacts to biodiversity, particularly amid projections of wind energy build-out. We investigated how continued wind energy development in the United States and Canada, as well as adoption of measures to reduce bat fatality rates, influence the population viability of…	2	0006-3207	1873-2917	2021	262				109309	10.1016/j.biocon.2021.109309	http://dx.doi.org/10.1016/j.biocon.2021.109309
J	Gaulke, Sarah M.; Cable, Ashleigh B.; Hohoff, Tara C.; Rogness, Brittany A.; Davis, Mark A.	One model to rule them all: identifying priority bat habitats from multi-species habitat suitability models	JOURNAL OF WILDLIFE MANAGEMENT	Bats are important components of global ecosystems, providing essential ecosystem services with substantial economic benefit. Yet North American bat populations have been negatively affected by numerous factors (e.g., disease, habitat loss, wind energy development) with compounding effects. Bats use habitats at a variety of scales, from small, isolated patches to large, contiguous corridors. Land…	2	0022-541X	1937-2817	2023	87	2				10.1002/jwmg.22351	http://dx.doi.org/10.1002/jwmg.22351
J	Gaulke, Sarah M.; Hohoff, Tara; Rogness, Brittany A.; Davis, Mark A.	Sampling methodology influences habitat suitability modeling for chiropteran species	ECOLOGY AND EVOLUTION	Technological advances increase opportunities for novel wildlife survey methods. With increased detection methods, many organizations and agencies are creating habitat suitability models (HSMs) to identify critical habitats and prioritize conservation measures. However, multiple occurrence data types are used independently to create these HSMs with little understanding of how biases inherent to t…	2	2045-7758		2023	13	6			e10161	10.1002/ece3.10161	http://dx.doi.org/10.1002/ece3.10161
J	Gaultier, Simon P.; Blomberg, Anna S.; Ijas, Asko; Vasko, Ville; Vesterinen, Eero J.; Brommer, Jon E.; Lilley, Thomas M.	Bats and Wind Farms: The Role and Importance of the Baltic Sea Countries in the European Context of Power Transition and Biodiversity Conservation	ENVIRONMENTAL SCIENCE & TECHNOLOGY	Although labeled as environmentally friendly, wind power can have negative impacts on the environment, such as habitat destruction or wildlife fatalities. Considering the distribution and migratory characteristics of European bats, the negative effects of wind power should be addressed on an appropriate scale. This review summarizes the current state of knowledge on interactions between wind farm…	1	0013-936X	1520-5851	2020	54	17	10385	10398		10.1021/acs.est.0c00070	http://dx.doi.org/10.1021/acs.est.0c00070
J	Gaultier, Simon P.; Lilley, Thomas M.; Vesterinen, Eero J.; Brommer, Jon E.	The presence of wind turbines repels bats in boreal forests	LANDSCAPE AND URBAN PLANNING	Impacts of wind power on bats are usually evidenced by the recorded fatalities, while other impacts are not well understood or considered during project planning. However, wind turbines may affect use of the surrounding habitats by bats. Little is known about such impact, especially in the European boreal biogeographical region. We studied the consequences of operating wind turbines on the presen…	1	0169-2046	1872-6062	2023	231				104636	10.1016/j.landurbplan.2022.104636	http://dx.doi.org/10.1016/j.landurbplan.2022.104636
J	Georgiakakis, Panagiotis; Kret, Elzbieta; Carcamo, Beatriz; Doutau, Baptiste; Kafkaletou-Diez, Artemis; Vasilakis, Dimitris; Papadatou, Eleni	Bat fatalities at wind farms in north-eastern Greece	ACTA CHIROPTEROLOGICA	Several recent impact studies reveal that in some localities industrial wind farms are associated with high numbers of bat fatalities. In Europe, most published studies have been conducted in the northwest, while bat diversity generally is much higher in the south of the continent. Here we provide evidence from a post-construction monitoring study conducted in north-eastern Greece between August …	1	1508-1109	1733-5329	2012	14	2	459	468		10.3161/150811012X661765	http://dx.doi.org/10.3161/150811012X661765
J	Gilmour, Lia R., V; Holderied, Marc W.; Pickering, Simon P. C.; Jones, Gareth	Acoustic deterrents influence foraging activity, flight and echolocation behaviour of free-flying bats	JOURNAL OF EXPERIMENTAL BIOLOGY	Acoustic deterrents have shown potential as a viable mitigation measure to reduce human impacts on bats; however, the mechanisms underpinning acoustic deterrence of bats have yet to be explored. Bats avoid ambient ultrasound in their environment and alter their echolocation calls in response to masking noise. Using stereo thermal videogrammetry and acoustic methods, we tested predictions that: (i…	1	0022-0949	1477-9145	2021	224	20			jeb242715	10.1242/jeb.242715	http://dx.doi.org/10.1242/jeb.242715
J	Goldenberg, Shifra Z.; Cryan, Paul M.; Gorresen, Paulo Marcos; Fingersh, Lee Jay	Behavioral patterns of bats at a wind turbine confirm seasonality of fatality risk	ECOLOGY AND EVOLUTION	Bat fatalities at wind energy facilities in North America are predominantly comprised of migratory, tree-dependent species, but it is unclear why these bats are at higher risk. Factors influencing bat susceptibility to wind turbines might be revealed by temporal patterns in their behaviors around these dynamic landscape structures. In northern temperate zones, fatalities occur mostly from July th…	2	2045-7758		2021	11	9	4843	4853		10.1002/ece3.7388	http://dx.doi.org/10.1002/ece3.7388
J	Good, Rhett E.; Iskali, Goniela; Lombardi, John; McDonald, Trent; Dubridge, Karl; Azeka, Michael; Tredennick, Andrew	Curtailment and acoustic deterrents reduce bat mortality at wind farms	JOURNAL OF WILDLIFE MANAGEMENT	The impacts of wind energy on bat populations is a growing concern because wind turbine blades can strike and kill bats, and wind turbine development is increasing. We tested the effectiveness of 2 management actions at 2 wind-energy facilities for reducing bat fatalities: curtailing turbine operation when wind speeds were <5.0 m/second and combining curtailment with an acoustic bat deterrent dev…	1	0022-541X	1937-2817	2022	86	6			e22244	10.1002/jwmg.22244	http://dx.doi.org/10.1002/jwmg.22244
J	Gorman, Courtney E.; Torsney, Andrew; Gaughran, Aoibheann; McKeon, Caroline M.; Farrell, Catherine A.; White, Cian; Donohue, Ian; Stout, Jane C.; Buckley, Yvonne M.	Reconciling climate action with the need for biodiversity protection, restoration and rehabilitation	SCIENCE OF THE TOTAL ENVIRONMENT	Globally, we are faced with a climate crisis that requires urgent transition to a low-carbon economy. Simultaneously, the biodiversity crisis demands equally urgent action to prevent further species loss and promote restoration and rehabilitation of ecosystems. Climate action itself must prevent further pressures on biodiversity and options for synergistic gains for both climate and biodiversity …	1	0048-9697	1879-1026	2023	857				159316	10.1016/j.scitotenv.2022.159316	http://dx.doi.org/10.1016/j.scitotenv.2022.159316
J	Gorresen, P. Marcos; Cryan, Paul M.; Dalton, David C.; Wolf, Sandy; Johnson, Jessica A.; Todd, Christopher M.; Bonaccorso, Frank J.	Dim ultraviolet light as a means of deterring activity by the Hawaiian hoary bat Lasiurus cinereus semotus	ENDANGERED SPECIES RESEARCH	Widespread bat fatalities at industrial wind turbines are a conservation issue with the potential to inhibit efficient use of an abundant source of energy. Bat fatalities can be reduced by altering turbine operations, but such curtailment decreases turbine efficiency. If additional ways of reducing bat fatalities at wind turbines were available such tradeoffs might not be needed. Based on the fac…	2	1863-5407	1613-4796	2015	28	3	249	257		10.3354/esr00694	http://dx.doi.org/10.3354/esr00694
J	Green, Dana M.; McGuire, Liam P.; Vanderwel, Mark C.; Willis, Craig K. R.; Noakes, Matthew J.; Bohn, Shelby J.; Green, Eric N.; Brigham, R. Mark	Local trends in abundance of migratory bats across 20 years	JOURNAL OF MAMMALOGY	Hoary bats (Lasiurus cinereus) and silver-haired bats (Lasionycteris noctivagans) are species of conservation concern because of the documented annual mortality that occurs at wind energy facilities. Several recent studies have predicted continental-scale declines of hoary bat populations due to interactions with wind turbines. We predicted a decrease in captures at a summer site over 20 years wh…	2	0022-2372	1545-1542	2020	101	6	1542	1547		10.1093/jmammal/gyaa154	http://dx.doi.org/10.1093/jmammal/gyaa154
J	Grodsky, Steven M.; Behr, Melissa J.; Gendler, Andrew; Drake, David; Dieterle, Byron D.; Rudd, Robert J.; Walrath, Nicole L.	Investigating the causes of death for wind turbine-associated bat fatalities	JOURNAL OF MAMMALOGY	Wind turbine-associated bat mortality is occurring at unanticipated rates, yet our understanding of the causes of these fatalities is limited. The prominent proximate causes of bat deaths at wind turbines are direct collision (i.e., blunt-force trauma) and barotrauma. The objectives of this study were to use veterinary diagnostic procedures to determine the lesions associated with bats killed by …	2	0022-2372	1545-1542	2011	92	5	917	925		10.1644/10-MAMM-A-404.1	http://dx.doi.org/10.1644/10-MAMM-A-404.1
J	Grodsky, Steven M.; Jennelle, Christopher S.; Drake, David; Virzi, Thomas	Bat Mortality at a Wind-Energy Facility in Southeastern Wisconsin	WILDLIFE SOCIETY BULLETIN	The wind-energy industry is rapidly developing worldwide as a viable renewable power option to offset high economic and environmental costs of fossil fuel consumption and nuclear power generation. Evidence suggests bats are more likely to be negatively affected by wind facilities than are birds. Studies have shown that significant bat mortality occurs at wind facilities, yet our understanding of …	2	1938-5463		2012	36	4	773	783		10.1002/wsb.191	http://dx.doi.org/10.1002/wsb.191
J	Guest, Emma E.; Stamps, Brittany F.; Durish, Nevin D.; Hale, Amanda M.; Hein, Cris D.; Morton, Brogan P.; Weaver, Sara P.; Fritts, Sarah R.	An Updated Review of Hypotheses Regarding Bat Attraction to Wind Turbines	ANIMALS	Simple Summary The rapid development of wind energy facilities has increased bat mortality due to wind turbine blade strikes. Patterns of bat activity and mortality at wind energy facilities suggest that bats are attracted to wind turbines. It has been more than a decade since a comprehensive review of the various attraction hypotheses was published, highlighting the need to revisit and assess pr…	6	2076-2615		2022	12	3			343	10.3390/ani12030343	http://dx.doi.org/10.3390/ani12030343
J	Hale, Amanda M.; Hein, Cris D.; Straw, Bethany R.	Acoustic and Genetic Data Can Reduce Uncertainty Regarding Populations of Migratory Tree-Roosting Bats Impacted by Wind Energy	ANIMALS	Simple Summary Although wind energy provides valuable environmental and economic benefits, it has unintended negative consequences for wildlife, particularly birds and bats that collide with the rotating blades. In North America, for example, there are increasing concerns that wind turbines threaten the persistence of populations of migratory tree-roosting bats, such as the hoary bat (Lasiurus ci…	2	2076-2615		2022	12	1			81	10.3390/ani12010081	http://dx.doi.org/10.3390/ani12010081
J	Hammerson, G. A.; Kling, M.; Harkness, M.; Ormes, M.; Young, B. E.	Strong geographic and temporal patterns in conservation status of North American bats	BIOLOGICAL CONSERVATION	Conservationists are increasingly concerned about North American bats due to the arrival and spread of the White-nose Syndrome (WNS) disease and mortality associated with wind turbine strikes. To place these novel threats in context for a group of mammals that provides important ecosystem services, we performed the first comprehensive conservation status assessment focusing exclusively on the 45 …	2	0006-3207	1873-2917	2017	212		144	152		10.1016/j.biocon.2017.05.025	http://dx.doi.org/10.1016/j.biocon.2017.05.025
J	Harrison-Atlas, Dylan; Lopez, Anthony; Lantz, Eric	Dynamic land use implications of rapidly expanding and evolving wind power deployment	ENVIRONMENTAL RESEARCH LETTERS	The expansion of wind power poses distinct and varied geographic challenges to a sustainable energy transition. However, current knowledge of its land use impacts and synergies is limited by reliance on static characterizations that overlook the role of turbine technology and plant design in mediating interactions with the environment. Here, we investigate how wind technology development and inno…	6	1748-9326		2022	17	4			44064	10.1088/1748-9326/ac5f2c	http://dx.doi.org/10.1088/1748-9326/ac5f2c
J	Hartmann, Stefanie A.; Hochradel, Klaus; Greule, Soeren; Gunther, Felix; Luedtke, Bruntje; Schauer-Weisshahn, Horst; Brinkmann, Robert	Collision risk of bats with small wind turbines: Worst-case scenarios near roosts, commuting and hunting structures	PLOS ONE	Small wind turbines (SWTs) have become increasingly common within the last decade, but their impact on wildlife, especially bats, is largely unknown. We conducted an operational experiment by sequentially placing a mobile SWT with five different operational modes at six sites of high bat activity, including roosts, commuting structures, and highly frequented hunting areas. Bat flight trajectories…	1	1932-6203		2021	16	6			e0253782	10.1371/journal.pone.0253782	http://dx.doi.org/10.1371/journal.pone.0253782
J	Hayes, Mark A.	Bats Killed in Large Numbers at United States Wind Energy Facilities	BIOSCIENCE	Bats represent a substantial contribution to mammalian species diversity and ecosystem processes in North America, including their role in performing important economic service functions. The development and expansion of wind energy facilities is a key threat to bat populations in North America. Dead bats are being found underneath wind turbines across North America, and bat fatalities have been …	2	0006-3568	1525-3244	2013	63	12	975	979		10.1525/bio.2013.63.12.10	http://dx.doi.org/10.1525/bio.2013.63.12.10
J	Hayes, Mark A.; Cryan, Paul M.; Wunder, Michael B.	Seasonally-Dynamic Presence-Only Species Distribution Models for a Cryptic Migratory Bat Impacted by Wind Energy Development	PLOS ONE	Understanding seasonal distribution and movement patterns of animals that migrate long distances is an essential part of monitoring and conserving their populations. Compared to migratory birds and other more conspicuous migrants, we know very little about the movement patterns of many migratory bats. Hoary bats (Lasiurus cinereus), a cryptic, wide-ranging, long-distance migrant, comprise a subst…	2	1932-6203		2015	10	7			e0132599	10.1371/journal.pone.0132599	http://dx.doi.org/10.1371/journal.pone.0132599
J	Hayes, Mark A.; Hooton, Lauren A.; Gilland, Karen L.; Grandgent, Chuck; Smith, Robin L.; Lindsay, Stephen R.; Collins, Jason D.; Schumacher, Susan M.; Rabie, Paul A.; Gruver, Jeffrey C.; Goodrich-Mahoney, John	A smart curtailment approach for reducing bat fatalities and curtailment time at wind energy facilities	ECOLOGICAL APPLICATIONS	The development and expansion of wind energy is considered a key global threat to bat populations. Bat carcasses are being found underneath wind turbines across North and South America, Eurasia, Africa, and the Austro-Pacific. However, relatively little is known about the comparative impacts of techniques designed to modify turbine operations in ways that reduce bat fatalities associated with win…	2	1051-0761	1939-5582	2019	29	4			e01881	10.1002/eap.1881	http://dx.doi.org/10.1002/eap.1881
J	Hayes, Mark A.; Lindsay, Stephen R.; Solick, Donald I.; Newman, Christian M.	Simulating the influences of bat curtailment on power production at wind energy facilities	WILDLIFE SOCIETY BULLETIN	The development and expansion of wind energy is considered a key threat to bat populations in North America and globally. Several approaches to mitigating the impacts of wind energy development on bat populations have been developed, including curtailing wind turbine operation at night during lower wind speeds when bats are thought to be more active. Blanket curtailment approaches have shown subs…	2	2328-5540		2023	47	1			e1399	10.1002/wsb.1399	http://dx.doi.org/10.1002/wsb.1399
J	Hein, Cris D.; Schirmacher, Michael R.	Impact of wind energy on bats: a summary of our current knowledge	HUMAN-WILDLIFE INTERACTIONS	Since 2003, when it was discovered that large numbers of bats were being killed at wind turbines in the eastern United States, our understanding of the impact of wind energy development on bats has increased and consistent patterns of fatality, including seasonality and species composition have become evident. Yet, many questions remain despite the wealth of data collected across numerous post-co…	2	1934-4392	1936-8046	2016	10	1	19	27
J	Henrich, Maik; Tietze, Dieter Thomas; Wink, Michael	Scavenging of small bird carrion in southwestern Germany by beetles, birds and mammals	JOURNAL OF ORNITHOLOGY	When considering the impact of wind turbines on the mortality of birds and bats, it is important to know the length of time that a carcass will be detectable. Thousands of small animals (such as many passerine birds with high mortality rates) die every day, but dead animals are rarely found by casual observers in the field. What is the fate of small carcasses in European ecosystems? During this p…	1	2193-7192	2193-7206	2017	158	1	287	295		10.1007/s10336-016-1363-1	http://dx.doi.org/10.1007/s10336-016-1363-1
J	Hochradel, Klaus; Hartmann, Stefanie; Reers, Hendrik; Luedtke, Bruntje; Schauer-Weisshahn, Horst; Thomsen, Kai-Michael; Hoetker, Hermann; Brinkmann, Robert	Three-dimensional analysis of bat flight paths around small wind turbines suggests no major collision risk or behavioral changes	MAMMAL RESEARCH	Small wind turbines (SWTs) have become increasingly common in several European countries, but knowledge of their impact on wildlife, especially bats, remains relatively scarce. We applied an operational experiment at 10 SWTs in Northern Germany to determine the bat species commonly found at those SWT sites and whether the operational state of the SWT affects bat activity or behavior. During the e…	1	2199-2401	2199-241X	2022	67	1	83	98		10.1007/s13364-021-00595-2	http://dx.doi.org/10.1007/s13364-021-00595-2
J	Holliday, Cory; Wisby, Joseph P. P.; Roby, Piper L. L.; Samoray, Stephen T. T.; Vannatta, Jessica M. M.	Modeling migration and movement of gray bats	JOURNAL OF WILDLIFE MANAGEMENT	Managing landscapes for migratory species is challenging when migratory movement patterns are unknown. Researchers have collected sufficient data to understand summer and winter habitat use for federally listed bats, but movement between these habitats in spring and fall has not been studied extensively. In addition, movement within summer habitat is less well understood than the roosting require…	2	0022-541X	1937-2817	2023	87	3				10.1002/jwmg.22364	http://dx.doi.org/10.1002/jwmg.22364
J	Horn, Jason W.; Arnett, Edward B.; Kunz, Thomas H.	Behavioral responses of bats to operating wind turbines	JOURNAL OF WILDLIFE MANAGEMENT	Wind power is one of the fastest growing sectors of the energy industry. Recent studies have reported large numbers of migratory tree-roosting bats being killed at utility-scale wind power facilities, especially in the eastern United States. We used thermal infrared (TIR) cameras to assess the flight behavior of bats at wind turbines because this technology makes it possible to observe the noctur…	2	0022-541X	1937-2817	2008	72	1	123	132		10.2193/2006-465	http://dx.doi.org/10.2193/2006-465
J	Hu, Congcong; Albertani, Roberto; Suryan, Robert M.	Wind turbine sensor array for monitoring avian and bat collisions	WIND ENERGY	Assessment of avian and bat collisions with wind turbines is necessary to ensure that the benefits of renewable wind power generation are not outweighed by mortality of protected species. An onboard, integrated multisensor system capable of providing detection of turbine collision events, including taxonomic information, was developed. The conceptual design of a multisensor system including a vib…	2	1095-4244	1099-1824	2018	21	4	255	263		10.1002/we.2160	http://dx.doi.org/10.1002/we.2160
J	Hull, C. L.; Cawthen, L.	Bat fatalities at two wind farms in Tasmania, Australia: bat characteristics, and spatial and temporal patterns	NEW ZEALAND JOURNAL OF ZOOLOGY	Bat carcasses from two wind farms in Tasmania (20022010) were assessed to determine the species, sex, age, reproductive state, morphometrics, presence of food in the gastrointestinal tract, and evidence of spatial and seasonal patterns. Thirty-eight of the 54 carcasses were Gould's wattled bats, with another 14 likely to be, and two Vespadelus sp. All but two were adults, with an equal ratio of f…	5	0301-4223		2013	40	1	5	15		10.1080/03014223.2012.731006	http://dx.doi.org/10.1080/03014223.2012.731006
J	Huso, Manuela M. P.	An estimator of wildlife fatality from observed carcasses	ENVIRONMETRICS	Counts of animal carcasses are often used to estimate fatality caused by disease, environmental accidents (oil spills, radiation leaks), or human structures (power lines, sky scrapers, wind turbines). The need to adjust raw carcass counts for imperfect detectability to produce unbiased estimates of fatality has long been recognized, but the accuracy and precision of some estimators used to make t…	6	1180-4009		2011	22	3	318	329		10.1002/env.1052	http://dx.doi.org/10.1002/env.1052
J	Huso, Manuela M. P.; Dalthorp, Dan	A Comment on Bats Killed in Large Numbers at United States Wind Energy Facilities	BIOSCIENCE	Widespread reports of bat fatalities caused by wind turbines have raised concerns about the impacts of wind power development. Reliable estimates of the total number killed and the potential effects on populations are needed, but it is crucial that they be based on sound data. In a recent BioScience article, Hayes (2013) estimated that over 600,000 bats were killed at wind turbines in the United …	6	0006-3568	1525-3244	2014	64	6	546	547		10.1093/biosci/biu056	http://dx.doi.org/10.1093/biosci/biu056
J	Huso, Manuela M. P.; Dalthorp, Dan	Accounting for Unsearched Areas in Estimating Wind Turbine-Caused Fatality	JOURNAL OF WILDLIFE MANAGEMENT	With wind energy production expanding rapidly, concerns about turbine-induced bird and bat fatality have grown and the demand for accurate estimation of fatality is increasing. Estimation typically involves counting carcasses observed below turbines and adjusting counts by estimated detection probabilities. Three primary sources of imperfect detection are 1) carcasses fall into unsearched areas, …	6	0022-541X	1937-2817	2014	78	2	347	358		10.1002/jwmg.663	http://dx.doi.org/10.1002/jwmg.663
J	Huso, Manuela M. P.; Dalthorp, Dan; Dail, David; Madsen, Lisa	Estimating wind-turbine-caused bird and bat fatality when zero carcasses are observed	ECOLOGICAL APPLICATIONS	Many wind-power facilities in the United States have established effective monitoring programs to determine turbine-caused fatality rates of birds and bats, but estimating the number of fatalities of rare species poses special difficulties. The loss of even small numbers of individuals may adversely affect fragile populations, but typically, few (if any) carcasses are observed during monitoring. …	6	1051-0761	1939-5582	2015	25	5	1213	1225		10.1890/14-0764.1	http://dx.doi.org/10.1890/14-0764.1
J	Huso, Manuela; Conkling, Tara; Dalthorp, Daniel; Davis, Melanie; Smith, Heath; Fesnock, Amy; Katzner, Todd	Relative energy production determines effect of repowering on wildlife mortality at wind energy facilities	JOURNAL OF APPLIED ECOLOGY	1. Reduction in wildlife mortality is often cited as a potential advantage to repowering wind facilities, that is, replacing smaller, lower capacity, closely spaced turbines, with larger, higher capacity ones, more widely spaced. Wildlife mortality rates, however, are affected by more than just size and spacing of turbines, varying with turbine operation, seasonal and daily weather and habitat, a…	6	0021-8901	1365-2664	2021	58	6	1284	1290		10.1111/1365-2664.13853	http://dx.doi.org/10.1111/1365-2664.13853
J	Huso, Manuela; Dalthorp, Dan; Miller, T. J.; Bruns, Dawn	Wind energy development: methods to assess bird and bat fatality rates post-construction	HUMAN-WILDLIFE INTERACTIONS	Monitoring fatalities at wind energy facilities after they have been constructed can provide valuable information regarding impacts of wind power development on wildlife. The objective of this monitoring is to estimate abundance of a super-population of carcasses that entered the area within a designated period of time. By definition, the population is not closed and carcasses can enter as they a…	6	1934-4392	1936-8046	2016	10	1	62	70
J	Huzzen, Brynn E.; Hale, Amanda M.; Bennett, Victoria J.	An effective survey method for studying volant species activity and behavior at tall structures	PEERJ	The effects of anthropogenic modification of air space on wildlife, particularly volant species, is not fully understood. Thus, it is essential to understand wildlife-interactions with tall structures to implement effective mitigation strategies. Yet, we are currently lacking standard protocols for visual surveys of wildlife behavior at such heights. Our study sought to determine an effective, re…	2	2167-8359		2020	8				e8438	10.7717/peerj.8438	http://dx.doi.org/10.7717/peerj.8438
J	Ijas, Asko; Kahilainen, Aapo; Vasko, Ville V.; Lilley, Thomas M.	Evidence of the migratory bat, Pipistrellus nathusii, aggregating to the coastlines in the Northern Baltic Sea	ACTA CHIROPTEROLOGICA	Similar to birds, bats also perform long-distance migration between their breeding and wintering sites. In Northern Europe, migratory bat species are often detected along the coastline of the Baltic Sea particularly during migration seasons in the spring and autumn. In spite of regular monitoring of bat migration at coastal sites, the overall distribution of migratory bats in Northern Europe and …	1	1508-1109	1733-5329	2017	19	1	127	139		10.3161/15081109ACC2017.19.1.010	http://dx.doi.org/10.3161/15081109ACC2017.19.1.010
J	Jain, Aaftab A.; Koford, Rolf R.; Hancock, Alan W.; Zenner, Guy G.	Bat Mortality and Activity at a Northern Iowa Wind Resource Area	AMERICAN MIDLAND NATURALIST	We examined bat collision mortality, activity and species composition at an 89-turbine wind resource area in farmland of north-central Iowa from mid-Apr. to mid-Dec., 2003 and mid-Mar, to mid-Dec., 2004. We found 30 bats beneath turbines on cleared ground and gravel access areas in 2003 and 45 bats in 2004. After adjusting for search probability, search efficiency and scavenging rate, we estimate…	2	0003-0031	1938-4238	2011	165	1	185	200		10.1674/0003-0031-165.1.185	http://dx.doi.org/10.1674/0003-0031-165.1.185
J	Jameson, Joel W.; Willis, Craig K. R.	Activity of tree bats at anthropogenic tall structures: implications for mortality of bats at wind turbines	ANIMAL BEHAVIOUR	Conserving migratory species is difficult because wide-ranging animals are challenging to study and aspects of their annual cycles occur in geographically distant areas. This challenge is illustrated by the hundreds of thousands of migratory bats killed annually during autumn migration by industrial wind turbines. It is unknown why bats are killed at turbines because they are so difficult to obse…	2	0003-3472	1095-8282	2014	97		145	152		10.1016/j.anbehav.2014.09.003	http://dx.doi.org/10.1016/j.anbehav.2014.09.003
J	Jana, Sterze; Pogacnik, M.	THE IMPACTS OF WIND FARMS ON ANIMAL SPECIES	ACTA VETERINARIA-BEOGRAD	Wind farms are constructed in various areas without considering the protected animal species that are present there. In problem areas, there are some mitigation measures taken. In 55% of the studies, bird mortality rates ranges from 0.0 to 2.0 fatalitieslturbinelyear 79.4% of the evaluated mortality rates for raptors range from 0.0 to 0.1 fatalities/ turbine/year. The highest number of wind turbi…	6	0567-8315		2008	58	5-6	615	632		10.2298/AVB0806615S	http://dx.doi.org/10.2298/AVB0806615S
J	Jansson, Samuel; Malmqvist, Elin; Brydegaard, Mikkel; Akesson, Susanne; Rydell, Jens	A Scheimpflug lidar used to observe insect swarming at a wind turbine	ECOLOGICAL INDICATORS	Wind turbines have considerable impact on flying animals, particularly bats, which are sometimes killed in large numbers by the moving rotors. A longstanding question remains why bats are attracted to wind turbines and risk their lives among the moving rotor blades. One hypothesis is that they feed on insects swarming around the turbine towers and another is that they congregate there to court. T…	1	1470-160X	1872-7034	2020	117				106578	10.1016/j.ecolind.2020.106578	http://dx.doi.org/10.1016/j.ecolind.2020.106578
J	Johnson, GD; Erickson, WP; Strickland, MD; Shepherd, MF; Shepherd, DA; Sarappo, SA	Mortality of bats at a large-scale wind power development at Buffalo Ridge, Minnesota	AMERICAN MIDLAND NATURALIST	In 1994 a major wind power development project was initiated in southwest Minnesota that may eventually produce 425 megawatts (MW) of electricity. The wind plant currently consists of 3 phases that. total 354 turbines capable of generating 236 MW. During a study conducted from 1996-1999 to assess effects of wind power development on wildlife, 184 bat collision fatalities were documented within th…	2	0003-0031		2003	150	2	332	342		10.1674/0003-0031(2003)150[0332:MOBAAL]2.0.CO;2	http://dx.doi.org/10.1674/0003-0031(2003)150[0332:MOBAAL]2.0.CO;2
J	Johnson, GD; Perlik, MK; Erickson, WIP; Strickland, JD	Bat activity, composition, and collision mortality at a large wind plant in Minnesota	WILDLIFE SOCIETY BULLETIN	We examined bat activity levels, species composition, and collision mortality at a large wind plant in southwest Minnesota from 15 June-15 September, 2001 and 2002. We found 151 bat casualties, most of which were hoary bats (Lasiurus cinereus). We recorded 3,718 bat passes at bat foraging and roosting areas within 3.6 km of the wind plant ((x) over bar =48/detector-night) and 452 bat passes at wi…	2	0091-7648		2004	32	4	1278	1288		10.2193/0091-7648(2004)032[1278:BACACM]2.0.CO;2	http://dx.doi.org/10.2193/0091-7648(2004)032[1278:BACACM]2.0.CO;2
J	Johnson, Joseph S.; Watrous, Kristen S.; Giumarro, Gino J.; Peterson, Trevor S.; Boyden, Sarah A.; Lacki, Michael J.	Seasonal and geographic trends in acoustic detection of tree-roosting bats	ACTA CHIROPTEROLOGICA	Migratory routes, timing, and behavior are some of the least studied facets of bat biology, and possibly play roles in bat mortality rates observed at commercial wind energy facilities. We used acoustic detectors to record seasonal activity of silver-haired (Lasionycteris noctivagans), hoary (Lasiurus cinereus), and eastern red (Lasiurus borealis) bats above the forest canopy at one existing and …	2	1508-1109		2011	13	1	157	168		10.3161/150811011X578705	http://dx.doi.org/10.3161/150811011X578705
J	Johnson, Joshua B.; Gates, J. Edward; Zegre, Nicolas P.	Monitoring seasonal bat activity on a coastal barrier island in Maryland, USA	ENVIRONMENTAL MONITORING AND ASSESSMENT	Research on effects of wind turbines on bats has increased dramatically in recent years because of significant numbers of bats killed by rotating wind turbine blades. Whereas most research has focused on the Midwest and inland portions of eastern North America, bat activity and migration on the Atlantic Coast has largely been unexamined. We used three long-term acoustic monitoring stations to det…	2	0167-6369	1573-2959	2011	173	1-4	685	699		10.1007/s10661-010-1415-6	http://dx.doi.org/10.1007/s10661-010-1415-6
J	Katzner, Todd; Bennett, Victoria; Miller, Tricia; Duerr, Adam; Braham, Melissa; Hale, Amanda	Wind energy development: methods for assessing risks to birds and bats pre-construction	HUMAN-WILDLIFE INTERACTIONS	Wind power generation is rapidly expanding. Although wind power is a low-carbon source of energy, it can impact negatively birds and bats, either directly through fatality or indirectly by displacement or habitat loss. Pre-construction risk assessment at wind facilities within the United States is usually required only on public lands. When conducted, it generally involves a 3-tier process, with …	2	1934-4392	1936-8046	2016	10	1	42	52
J	Keehn, Jade E.; Feldman, Chris R.	Disturbance affects biotic community composition at desert wind farms	WILDLIFE RESEARCH	Context The global benefits of increased renewable energy production may come at a cost to local biotic communities and even regional ecosystems. Wind energy developments, in particular, are known to cause bird and bat mortalities, and to fragment habitat for terrestrial vertebrates within developed project areas. Effects on species sensitive to wind turbines (and increased prevalence of species …	2	1035-3712	1448-5494	2018	45	5	383	396		10.1071/WR17059	http://dx.doi.org/10.1071/WR17059
J	Kelm, Detlev H.; Lenski, Johannes; Kelm, Volker; Toelch, Ulf; Dziock, Frank	Seasonal bat activity in relation to distance to hedgerows in an agricultural landscape in central Europe and implications for wind energy development	ACTA CHIROPTEROLOGICA	Bat activity is often concentrated near linear and edge landscape structures such as hedgerows, but information about seasonal and species-specific bat activity near hedges is scarce despite their abundance in the cultural landscapes of central Europe. Exact knowledge on animals' habitat use, however, is key to effective landscape planning to avoid human-wildlife-conflicts, such as the constructi…	1	1508-1109	1733-5329	2014	16	1	65	73		10.3161/150811014X683273	http://dx.doi.org/10.3161/150811014X683273
J	Kerbiriou, Christian; Bas, Yves; Le Viol, Isabelle; Lorrilliere, Romain; Mougnot, Justine; Julien, Jean-Francois	Bat Pass Duration Measurement: An Indirect Measure of Distance of Detection	DIVERSITY-BASEL	Few reports have been published on detection distances of bat calls because the evaluation of detection distance is complicated. Several of the approaches used to measure detection distances are based on the researcher's experience and judgment. More recently, multiple microphones have been used to model flight path. In this study, the validity of a low-cost and simple detectability metric was te…	1		1424-2818	2019	11	3			47	10.3390/d11030047	http://dx.doi.org/10.3390/d11030047
J	Kienast, Felix; Huber, Nica; Hergert, Rico; Bolliger, Janine; Moran, Lorena Segura; Hersperger, Anna M.	Conflicts between decentralized renewable electricity production and landscape services - A spatially-explicit quantitative assessment for Switzerland	RENEWABLE & SUSTAINABLE ENERGY REVIEWS	The production of decentralized renewable electricity often collides with provisioning, regulating and cultural services of the landscape. In this paper we operationalize the landscape service approach and generate conflict maps between three renewable energies (wind; PV; forest biomass) and six competing landscape services (nutrition and materials; aesthetics; physical and experiential interacti…	1	1364-0321	1879-0690	2017	67		397	407		10.1016/j.rser.2016.09.045	http://dx.doi.org/10.1016/j.rser.2016.09.045
J	Knight, Kathryn	Ultrasound jams echolocation to keep bats safe near wind turbines	JOURNAL OF EXPERIMENTAL BIOLOGY		2	0022-0949	1477-9145	2021	224	20			jeb243642	10.1242/jeb.243642	http://dx.doi.org/10.1242/jeb.243642
J	Koeppel, Johann; Dahmen, Marie; Helfrich, Jennifer; Schuster, Eva; Bulling, Lea	Cautious but Committed: Moving Toward Adaptive Planning and Operation Strategies for Renewable Energy's Wildlife Implications	ENVIRONMENTAL MANAGEMENT	Wildlife planning for renewable energy must cope with the uncertainties of potential wildlife impacts. Unfortunately, the environmental policies which instigate renewable energy and those which protect wildlife are not coherently aligned-creating a green versus green dilemma. Thus, climate mitigation efforts trigger renewable energy development, but then face substantial barriers from biodiversit…	1	0364-152X	1432-1009	2014	54	4	744	755		10.1007/s00267-014-0333-8	http://dx.doi.org/10.1007/s00267-014-0333-8
J	Korner-Nievergelt, Fraenzi; Brinkmann, Robert; Niermann, Ivo; Behr, Oliver	Estimating Bat and Bird Mortality Occurring at Wind Energy Turbines from Covariates and Carcass Searches Using Mixture Models	PLOS ONE	Environmental impacts of wind energy facilities increasingly cause concern, a central issue being bats and birds killed by rotor blades. Two approaches have been employed to assess collision rates: carcass searches and surveys of animals prone to collisions. Carcass searches can provide an estimate for the actual number of animals being killed but they offer little information on the relation bet…	6	1932-6203		2013	8	7			e67997	10.1371/journal.pone.0067997	http://dx.doi.org/10.1371/journal.pone.0067997
J	Korner-Nievergelt, Fraenzi; Korner-Nievergelt, Pius; Behr, Oliver; Niermann, Ivo; Brinkmann, Robert; Hellriegel, Barbara	A new method to determine bird and bat fatality at wind energy turbines from carcass searches	WILDLIFE BIOLOGY	Wind energy is of increasing importance for a sustainable energy supply worldwide. At the same time, concerns about the number of birds and bats being killed at wind turbines have been growing. In this situation, methods for a reliable estimation of bird and bat fatality numbers are needed. To obtain an unbiased estimate of the number of fatalities from fatality searches, the probability to detec…	1	0909-6396	1903-220X	2011	17	4	350	363		10.2981/10-121	http://dx.doi.org/10.2981/10-121
J	Korstian, J. M.; Hale, A. M.; Bennett, V. J.; Williams, D. A.	Advances in sex determination in bats and its utility in wind-wildlife studies	MOLECULAR ECOLOGY RESOURCES	We developed a simple and reliable genetic method to determine sex in bats from the Vespertilionidae and Molossidae families. Polymerase chain reaction was used to amplify a portion of the introns within the zinc-finger-X (Zfx) and zinc-finger-Y (Zfy) genes. We designed primers to produce size variation between the Zfx and Zfy products that could be visualized using gel electrophoresis. Using an …	2	1755-098X	1755-0998	2013	13	5	776	780		10.1111/1755-0998.12118	http://dx.doi.org/10.1111/1755-0998.12118
J	Korstian, Jennifer M.; Hale, Amanda M.; Bennett, Victoria J.; Williams, Dean A.	Using DNA barcoding to improve bat carcass identification at wind farms in the United States	CONSERVATION GENETICS RESOURCES	Bat fatality monitoring at wind turbines depends upon reliable identification of carcasses. Using reference mitochondrial cytochrome c oxidase I gene sequences mined from GENBANK and new sequences from collected samples, we constructed maximum likelihood trees including all 47 bat species found in the USA and tested the use of this locus for DNA barcoding these bat species. In this study, 80 % of…	2	1877-7252	1877-7260	2016	8	1	27	34		10.1007/s12686-015-0509-4	http://dx.doi.org/10.1007/s12686-015-0509-4
J	Kreutzfeldt, Jannes; Floeter, Carolin; Lingner, Thies; Schmitz-Beuting, Lukas; Reich, Michael; Kunz, Veit Dominik	Analytical volume model for optimized spatial radar bat detection in onshore wind parks	PLOS ONE	To develop mitigation measures for the protection of bats in close proximity to onshore wind turbines, new detection techniques covering large-scale environments and techniques, which are able to track individuals are required. Radar based observations, successfully applied in ornithological studies, offer a promising potential, but come with challenges regarding the comparability of measurements…	6	1932-6203		2020	15	9			e0239911	10.1371/journal.pone.0239911	http://dx.doi.org/10.1371/journal.pone.0239911
J	Kruszynski, Cecilia; Bailey, Liam D.; Bach, Lothar; Bach, Petra; Fritze, Marcus; Lindecke, Oliver; Teige, Tobias; Voigt, Christian C.	High vulnerability of juvenile Nathusius' pipistrelle bats (Pipistrellus nathusii) at wind turbines	ECOLOGICAL APPLICATIONS	Large numbers of bats are killed by wind turbines globally, yet the specific demographic consequences of wind turbine mortality are still unclear. In this study, we compared characteristics of Nathusius' pipistrelles (Pipistrellus nathusii) killed at wind turbines (N = 119) to those observed within the live population (N = 524) during the summer migration period in Germany. We used generalized li…	1	1051-0761	1939-5582	2022	32	2			e2513	10.1002/eap.2513	http://dx.doi.org/10.1002/eap.2513
J	Kumagai, Jean	Fixing Wind Power's Bat Problem	IEEE SPECTRUM		6	0018-9235		2012	49	7	14	14		10.1109/MSPEC.2012.6221068	http://dx.doi.org/10.1109/MSPEC.2012.6221068
J	Kuvlesky, William P., Jr.; Brennan, Leonard A.; Morrison, Michael L.; Boydston, Kathy K.; Ballard, Bart M.; Bryant, Fred C.	Wind energy development and wildlife conservation: Challenges and opportunities	JOURNAL OF WILDLIFE MANAGEMENT	Wind energy development represents significant challenges and opportunities in contemporary wildlife management. Such challenges include the large size and extensive placement of turbines that may represent potential hazards to birds and bats. However, the associated infrastructure required to support an array of turbines-such as roads and transmission lines-represents an even larger potential th…	2	0022-541X		2007	71	8	2487	2498		10.2193/2007-248	http://dx.doi.org/10.2193/2007-248
J	Laranjeiro, Tiago; May, Roel; Verones, Francesca	Impacts of onshore wind energy production on birds and bats: recommendations for future life cycle impact assessment developments	INTERNATIONAL JOURNAL OF LIFE CYCLE ASSESSMENT	PurposeModels for quantifying impacts on biodiversity from renewable energy technologies are lacking within life cycle impact assessment (LCIA). We aim to provide an overview of the effects of wind energy on birds and bats, with a focus on quantitative methods. Furthermore, we investigate and provide the necessary background for how these can be integrated into new developments of LCIA models in …	6	0948-3349	1614-7502	2018	23	10	2007	2023		10.1007/s11367-017-1434-4	http://dx.doi.org/10.1007/s11367-017-1434-4
J	Law, Peter R.; Fuller, Mark	Evaluating anthropogenic landscape alterations as wildlife hazards, with wind farms as an example	ECOLOGICAL INDICATORS	Anthropogenic alterations to landscape are indicators of potential compromise of that landscape's ecology. We describe how alterations can be assessed as 'hazards' to wildlife through a sequence of three steps: diagnosing the means by which the hazard acts on individual organisms at risk; estimating the fitness cost of the hazard to those individuals and the rate at which that cost occurs; and tr…	6	1470-160X	1872-7034	2018	94		380	385		10.1016/j.ecolind.2018.06.061	http://dx.doi.org/10.1016/j.ecolind.2018.06.061
J	Lawson, Michael; Jenne, Dale; Thresher, Robert; Houck, Daniel; Wimsatt, Jeffrey; Straw, Bethany	An investigation into the potential for wind turbines to cause barotrauma in bats	PLOS ONE	The high rates of bat mortality caused by operating wind turbines is a concern for wind energy and wildlife stakeholders. One theory that explains the mortality is that bats are not only killed by impact trauma, but also by barotrauma that results from exposure to the pressure variations caused by rotating turbine blades. To date, no published research has calculated the pressure changes that bat…	6	1932-6203		2020	15	12			e0242485	10.1371/journal.pone.0242485	http://dx.doi.org/10.1371/journal.pone.0242485
J	Lehnert, Linn S.; Kramer-Schadt, Stephanie; Schoenborn, Sophia; Lindecke, Oliver; Niermann, Ivo; Voigt, Christian C.	Wind Farm Facilities in Germany Kill Noctule Bats from Near and Far	PLOS ONE	Over recent years, it became widely accepted that alternative, renewable energy may come at some risk for wildlife, for example, when wind turbines cause large numbers of bat fatalities. To better assess likely populations effects of wind turbine related wildlife fatalities, we studied the geographical origin of the most common bat species found dead below German wind turbines, the noctule bat (N…	1	1932-6203		2014	9	8			e103106	10.1371/journal.pone.0103106	http://dx.doi.org/10.1371/journal.pone.0103106
J	Leroux, Camille; Kerbiriou, Christian; Le Viol, Isabelle; Valet, Nicolas; Barre, Kevin	Distance to hedgerows drives local repulsion and attraction of wind turbines on bats: Implications for spatial siting	JOURNAL OF APPLIED ECOLOGY	The exponential development of wind energy raises concerns regarding its impacts on airborne biodiversity. Evidence of wind turbine attraction and repulsion on bats, and underlying collision risks and habitats losses, are increasingly reported. Since bat activity strongly decreases with distance to optimal habitats such as woody edges, we hypothesize that the distance to these habitats could driv…	1	0021-8901	1365-2664	2022	59	8	2142	2153		10.1111/1365-2664.14227	http://dx.doi.org/10.1111/1365-2664.14227
J	Lloyd, John D.; Butryn, Ryan; Pearman-Gillman, Schuyler; Allison, Taber	Seasonal patterns of bird and bat collision fatalities at wind turbines	PLOS ONE	Information on when birds and bats die from collisions with wind turbines can help refine efforts to minimize fatalities via curtailment of energy productions and can offer insight into the risk factors associated with collision fatalities. Using data pooled from 114 post-construction monitoring studies conducted at wind facilities across the United States, we described seasonal patterns of fatal…	2	1932-6203		2023	18	5			e0284778	10.1371/journal.pone.0284778	http://dx.doi.org/10.1371/journal.pone.0284778
J	Long, Chloe V.; Flint, James A.; Lepper, Paul A.	Wind turbines and bat mortality: Doppler shift profiles and ultrasonic bat-like pulse reflection from moving turbine blades	JOURNAL OF THE ACOUSTICAL SOCIETY OF AMERICA	Bat mortality resulting from actual or near-collision with operational wind turbine rotors is a phenomenon that is widespread but not well understood. Because bats rely on information contained in high-frequency echoes to determine the nature and movement of a target, it is important to consider how ultrasonic pulses similar to those used by bats for echolocation may be interacting with operation…	1	0001-4966		2010	128	4	2238	2245		10.1121/1.3479540	http://dx.doi.org/10.1121/1.3479540
J	Luis Telleria, Jose	Wind power plants and the conservation of birds and bats in Spain: a geographical assessment	BIODIVERSITY AND CONSERVATION	The number of wind power plants installed in Spain has increased dramatically, and many are located in important wildlife areas. This paper explores the geographical overlap of wind power plants with the ranges of flying vertebrate species. The list of animals studied includes bats, soaring birds, and other birds that may be killed by turbines. Results show that the 10 x 10 km UTM squares occupie…	1	0960-3115	1572-9710	2009	18	7	1781	1791		10.1007/s10531-008-9558-2	http://dx.doi.org/10.1007/s10531-008-9558-2
J	MacEwan, Kate L.; Morgan, Trevor W.; Lotter, Caroline A.; Tredennick, Andrew T.	Bat activity across South Africa: implications for wind energy development	AFRICAN JOURNAL OF WILDLIFE RESEARCH	We provide a comparison of bat activity levels recorded during long-term acoustic monitoring through 188 microphones at pre-construction wind energy facility (WEF) sites in 12 South African ecoregions, and discuss the implications of the results for wind energy development. We summed all bat passes and detector hours over microphones, sites and years for each month, and fitted a negative binomial…	4	2410-7220	2410-8200	2020	50	1	212	222		10.3957/056.050.0212	http://dx.doi.org/10.3957/056.050.0212
J	MacGregor, Kathleen A.; Lemaitre, Jerome	The management utility of large-scale environmental drivers of bat mortality at wind energy facilities: The effects of facility size, elevation and geographic location	GLOBAL ECOLOGY AND CONSERVATION	Wind power development can cause direct mortality of both birds and bats through collisions with turbines, but the estimates of mortality necessary to evaluate the impact of this mortality are unavailable for many facilities and regions. We used monitoring surveys from the majority of facilities in a contiguous region spanning 800 km of southwest-northeast distance and almost 900 m of elevation (…	2	2351-9894		2020	21				e00871	10.1016/j.gecco.2019.e00871	http://dx.doi.org/10.1016/j.gecco.2019.e00871
J	Maclaurin, Galen; Hein, Cris; Williams, Travis; Roberts, Owen; Lantz, Eric; Buster, Grant; Lopez, Anthony	National-scale impacts on wind energy production under curtailment scenarios to reduce bat fatalities	WIND ENERGY	Wind energy often plays a major role in meeting renewable energy policy objectives; however, increased deployment can raise concerns regarding the impacts of wind plants on certain wildlife. Particularly, estimates suggest hundreds of thousands of bat fatalities occur annually at wind plants across North America, with potential implications for the viability of several bat species. One approach t…	2	1095-4244	1099-1824	2022	25	9	1514	1529		10.1002/we.2741	http://dx.doi.org/10.1002/we.2741
J	Maelzer, Moritz; Taremi Zadeh, Ashkan; Beck, Sebastian; Moll, Jochen; Krozer, Viktor	Towards radar barriers for animal fatality detection at wind turbines: numerical and preliminary experimental results	IET RADAR SONAR AND NAVIGATION	Bats and birds are endangered by wind turbines, leading to a significant amount of fatalities in recent years, mainly due to a direct collision of the animals with the rotor blades or through barotrauma effects. The search for fatalities and the quantification of their number is an important tool to understand the adverse effects of wind turbines on bats and birds. This method has several problem…	1	1751-8784	1751-8792	2020	14	11	1767	1772		10.1049/iet-rsn.2020.0226	http://dx.doi.org/10.1049/iet-rsn.2020.0226
J	Mantoiu, Dragos Stefan; Kravchenko, Kseniia; Lehnert, Linn Sophia; Vlaschenko, Anton; Moldovan, Oana Teodora; Mirea, Ionut Cornel; Stanciu, Razvan Catalin; Zaharia, Razvan; Popescu-Mirceni, Razvan; Nistorescu, Marius Costin; Voigt, Christian Claus	Wildlife and infrastructure: impact of wind turbines on bats in the Black Sea coast region	EUROPEAN JOURNAL OF WILDLIFE RESEARCH	In Eastern Europe, wind energy production is currently promoted as an important source of renewable energy, yet in most cases without appropriate consideration of the negative impacts wind turbines (WT) may have on protected species such as bats. Here, we present first data on fatality rates, fatality factors and the likely origin of bats killed by WT in the Dobrogea region (Romania), located in …	1	1612-4642	1439-0574	2020	66	3			44	10.1007/s10344-020-01378-x	http://dx.doi.org/10.1007/s10344-020-01378-x
J	Mariton, Lea; Le Viol, Isabelle; Bas, Yves; Kerbiriou, Christian	Characterising diel activity patterns to design conservation measures: Case study of European bat species	BIOLOGICAL CONSERVATION	Although diel activity time is a major axis of species' niche space, very few conservation measures focus on preserving daily periods free of anthropogenic pressures. While the spatial ecology of bats has received much attention, less is known about their temporal ecology, the knowledge being dispersed in studies of limited taxonomical, spatial and temporal range. We used data from the French bat…	1	0006-3207	1873-2917	2023	277				109852	10.1016/j.biocon.2022.109852	http://dx.doi.org/10.1016/j.biocon.2022.109852
J	Martin, Colleen M.; Arnett, Edward B.; Stevens, Richard D.; Wallace, Mark C.	Reducing bat fatalities at wind facilities while improving the economic efficiency of operational mitigation	JOURNAL OF MAMMALOGY	Concerns about cumulative population-level effects of bat fatalities at wind facilities have led to mitigation strategies to reduce turbine-related bat mortality. Operational mitigation that limits operation may reduce fatalities but also limits energy production. We incorporated both temperature and wind speed into an operational mitigation design fine-tuned to conditions when bats are most acti…	2	0022-2372	1545-1542	2017	98	2	378	385		10.1093/jmammal/gyx005	http://dx.doi.org/10.1093/jmammal/gyx005
J	Mathews, Fiona; Swindells, Michael; Goodhead, Rhys; August, Thomas A.; Hardman, Philippa; Linton, Danielle M.; Hosken, David J.	Effectiveness of Search Dogs Compared With Human Observers in Locating Bat Carcasses at Wind-Turbine Sites: A Blinded Randomized Trial	WILDLIFE SOCIETY BULLETIN	With the expansion of wind-energy generation, there is a growing need to develop accurate and efficient methods to detect bat casualties resulting from turbine collision and barotrauma. We conducted a formal blinded trial comparing the abilities of search dogs and human observers to locate bat carcasses. Dogs located 73% (46/63) of bats, whereas humans found 20% (12/60). We therefore recommend se…	1	1938-5463		2013	37	1	34	40		10.1002/wsb.256	http://dx.doi.org/10.1002/wsb.256
J	Matzner, Shari; Cullinan, Valerie I.; Duberstein, Corey A.	Two-dimensional thermal video analysis of offshore bird and bat flight	ECOLOGICAL INFORMATICS	Thermal infrared video can provide essential information about bird and bat activity for risk assessment studies, but the analysis of recorded video can be time-consuming and may not extract all of the available information. Automated processing makes continuous monitoring over extended periods of time feasible, and maximizes the information provided by video. This is especially important for col…	2	1574-9541	1878-0512	2015	30		20	28		10.1016/j.ecoinf.2015.09.001	http://dx.doi.org/10.1016/j.ecoinf.2015.09.001
J	Matzner, Shari; Warfel, Thomas; Hull, Ryan	ThermalTracker-3D: A thermal stereo vision system for quantifying bird and bat activity at offshore wind energy sites	ECOLOGICAL INFORMATICS	We present a new, efficient method for extracting three-dimensional animal motion trajectories from thermal stereo video data. Understanding animal behavior in the wild or other unconstrained environments is often based on animal movements. The technology described here is for understanding how bird and bat behavior is affected by the presence of wind turbines, specifically offshore wind turbines…	6	1574-9541	1878-0512	2020	57				101069	10.1016/j.ecoinf.2020.101069	http://dx.doi.org/10.1016/j.ecoinf.2020.101069
J	Maurer, Joseph Duggan; Huso, Manuela; Dalthorp, Daniel; Madsen, Lisa; Fuentes, Claudio	Comparing methods to estimate the proportion of turbine-induced bird and bat mortality in the search area under a road and pad search protocol	ENVIRONMENTAL AND ECOLOGICAL STATISTICS	Estimating bird and bat mortality at wind facilities typically involves searching for carcasses on the ground near turbines. Some fraction of carcasses inevitably lie outside the search plots, and accurate mortality estimation requires accounting for those carcasses using models to extrapolate from searched to unsearched areas. Such models should account for variation in carcass density with dist…	6	1352-8505	1573-3009	2020	27	4	769	801		10.1007/s10651-020-00466-0	http://dx.doi.org/10.1007/s10651-020-00466-0
J	McDonald, Trent; Bay, Kimberly; Studyvin, Jared; Leckband, Jesse; Schorg, Amber; McIvor, Jennifer	Evidence of absence regression: a binomial N-mixture model for estimating fatalities at wind energy facilities	ECOLOGICAL APPLICATIONS	Estimating bird and bat fatalities caused by wind-turbine facilities is challenging when carcasses are rare and produce counts that are either exactly or very near zero. The rarity of found carcasses is exacerbated when live members of a particular species are rare and when carcasses degrade quickly, are removed by scavengers, or are not detected by observers. With few observed carcass counts, co…	6	1051-0761	1939-5582	2021	31	8			e02408	10.1002/eap.2408	http://dx.doi.org/10.1002/eap.2408
J	McGowan, Andrew T.; Hogue, Aaron S.	Bat Occurrence and Habitat Preference on the Delmarva Peninsula	NORTHEASTERN NATURALIST	White-nose syndrome (WNS) and wind-turbine facilities on the Delmarva Peninsula are emerging threats to the peninsula's current bat fauna. However, until our study, there had been no assessment of bat populations or their habitats in that region. The purpose of our research was to fill this gap by using 28 road-based transects and 24 passive-monitoring sites to acoustically monitor bats across th…	2	1092-6194	1938-5307	2016	23	2	259	276
J	Medina-Cruz, Gabriela E.; Salame-Mendez, Arturo; Briones-Salas, Miguel	Glucocorticoid profiles in frugivorous bats on wind farms in the Mexican tropics	ACTA CHIROPTEROLOGICA	The urgent need for alternative methods of obtaining clean energy has accelerated wind farm development worldwide. To determine the effects of these facilities on the biodiversity of resident species, we conducted a spatio-temporal measurement on the glucocorticoid contents of four species of frugivorous bats (Artibeus lituratus, A. jamaicensis, Sturnira parvidens, and S. hundurensis) in Oaxaca, …	2	1508-1109	1733-5329	2020	22	1	147	155		10.3161/15081109ACC2020.22.1.013	http://dx.doi.org/10.3161/15081109ACC2020.22.1.013
J	Millon, Lara; Colin, CeLia; Brescia, Fabrice; Kerbiriou, Christian	Wind turbines impact bat activity, leading to high losses of habitat use in a biodiversity hotspot	ECOLOGICAL ENGINEERING	Previous studies have mainly focused on bat mortality through collision by wind turbines, and very few studies have assessed the indirect impacts on bat activity and on foraging habitat availability. Also, there is a global lack of knowledge on the vulnerability of tropical bat fauna due to wind energy production, even though it is well known that windpower can affect bat communities and biodiver…	5	0925-8574	1872-6992	2018	112		51	54		10.1016/j.ecoleng.2017.12.024	http://dx.doi.org/10.1016/j.ecoleng.2017.12.024
J	Millon, Lara; Julien, Jean-Francois; Julliard, Romain; Kerbiriou, Christian	Bat activity in intensively farmed landscapes with wind turbines and offset measures	ECOLOGICAL ENGINEERING	Compensation measures are needed to counteract some of the negative impacts of wind energy facilities on bat populations. To advise developers, we studied farming landscapes and compared bat activity at impacted sites (crops with wind turbines), sites without compensation measures (crops) and a set of sites with potential compensation measures: fallows, hedgerows, bushes, grass strips, and grass …	1	0925-8574	1872-6992	2015	75		250	257		10.1016/j.ecoleng.2014.11.050	http://dx.doi.org/10.1016/j.ecoleng.2014.11.050
J	Mills, Doug	Summer and autumn activity patterns of the eastern bent-wing bat (Miniopterus orianae oceanensis) at a large maternity site in southern New South Wales	AUSTRALIAN JOURNAL OF ZOOLOGY	The eastern bent-wing bat (Miniopterus orianae oceanensis) is a small (11-20 g, mean 14 g) insectivorous bat with a distribution that extends along the eastern seaboard of mainland Australia. It is primarily a cave-dwelling species, particularly for breeding females who form large maternity colonies at just a few locations throughout its range. Seasonal population changes at one of the three larg…	5	0004-959X	1446-5698	2020	68	6	332	345		10.1071/ZO20041	http://dx.doi.org/10.1071/ZO20041
J	Minderman, J.; Gillis, M. H.; Daly, H. F.; Park, K. J.	Landscape-scale effects of single- and multiple small wind turbines on bat activity	ANIMAL CONSERVATION	While the effects of wind farms on bats are widely studied, effects of small wind turbines (SWTs, here <25m hub height) remain understudied. SWTs are installed in a wider range of habitats compared to wind farms and their effect on wildlife can therefore be different. While single SWTs can adversely affect bat activity in their immediate vicinity, they are often installed in clusters, and to date…	1	1367-9430	1469-1795	2017	20	5	455	462		10.1111/acv.12331	http://dx.doi.org/10.1111/acv.12331
J	Minderman, Jeroen; Fuentes-Montemayor, Elisa; Pearce-Higgins, James W.; Pendlebury, Chris J.; Park, Kirsty J.	Estimates and correlates of bird and bat mortality at small wind turbine sites	BIODIVERSITY AND CONSERVATION	Small wind turbines (SWTs) are an increasingly popular means to generate renewable energy worldwide. Flexibility in size and design allow SWTs to be installed in a much wider range of settings compared to large wind turbines. While large wind turbines can cause substantial mortality of birds and bats, the extent and correlates of such collision mortality at SWTs have not been quantified. Thus, si…	1	0960-3115	1572-9710	2015	24	3	467	482		10.1007/s10531-014-0826-z	http://dx.doi.org/10.1007/s10531-014-0826-z
J	Minderman, Jeroen; Pendlebury, Chris J.; Pearce-Higgins, James W.; Park, Kirsty J.	Experimental Evidence for the Effect of Small Wind Turbine Proximity and Operation on Bird and Bat Activity	PLOS ONE	The development of renewable energy technologies such as wind turbines forms a vital part of strategies to reduce greenhouse gas emissions worldwide. Although large wind farms generate the majority of wind energy, the small wind turbine (SWT, units generating <50 kW) sector is growing rapidly. In spite of evidence of effects of large wind farms on birds and bats, effects of SWTs on wildlife have …	1	1932-6203		2012	7	7			e41177	10.1371/journal.pone.0041177	http://dx.doi.org/10.1371/journal.pone.0041177
J	Moustakas, Aristides; Georgiakakis, Panagiotis; Kret, Elzbieta; Kapsalis, Eleftherios	Wind turbine power and land cover effects on cumulative bat deaths	SCIENCE OF THE TOTAL ENVIRONMENT	Wind turbines (WT) cause bird and bat mortalities which depend on the WT and landscape features. The effects of WT features and environmental variables at different spatial scales associated to bat deaths in a mountainous and forested area in Thrace, NE Greece were investigated. Initially, we sought to quantify the most lethal WT characteristic between tower height, rotor diameter and power. The …	1	0048-9697	1879-1026	2023	892				164536	10.1016/j.scitotenv.2023.164536	http://dx.doi.org/10.1016/j.scitotenv.2023.164536
J	Mueller, Joerg; Brandl, Roland; Buchner, Johanna; Pretzsch, Hans; Seifert, Stefan; Straetz, Christian; Veith, Michael; Fenton, Brock	From ground to above canopy-Bat activity in mature forests is driven by vegetation density and height	FOREST ECOLOGY AND MANAGEMENT	For several decades, forest managers have considered the effects of logging on the habitat quality of forests for bats. Concern about bat activity above the canopy has now been raised owing to rapidly increasing demands for wind energy and the ensuing placement of wind turbines over forests. We investigated the little-explored vertical stratification of bat activity in forests at ten sites on ten…	1	0378-1127	1872-7042	2013	306		179	184		10.1016/j.foreco.2013.06.043	http://dx.doi.org/10.1016/j.foreco.2013.06.043
J	Munoz, A. R.; Farfan, M. A.	European free-tailed bat fatalities at wind farms in southern Spain	ANIMAL BIODIVERSITY AND CONSERVATION	European free-tailed bat fatalities at wind farms in southern Spain. Wind is increasingly used as a renewable energy all around the world. Although wind turbines help reduce greenhouse gas emissions, the costs to wildlife cannot be overlooked. To date, monitoring programs and research have mainly focused on the impact of wind farms on birds but negative effects on bats have also reported. Here we…	1	1578-665X	2014-928X	2020	43	1	37	41		10.32800/abc.2020.43.0037	http://dx.doi.org/10.32800/abc.2020.43.0037
J	Murtaugh, Rachael A.; Capparella, Angelo P.; Kostelnick, John C.; Johnson, Greg D.	Red bat fatality: Geographic extents through deuterium and niche models	JOURNAL OF WILDLIFE MANAGEMENT	Bat fatality at wind energy facilities is a conservation issue, but its effect on bat populations is difficult to estimate. We have little understanding of wind turbine effects on bat population persistence, in part because we have poor knowledge of bat migration pathways and hence the source populations for individual fatalities. We used deuterium ratio analysis combined with genetic algorithm f…	2	0022-541X	1937-2817	2019	83	6	1345	1351		10.1002/jwmg.21721	http://dx.doi.org/10.1002/jwmg.21721
J	Muthersbaugh, Michael S.; Ford, W. Mark; Powers, Karen E.; Silvis, Alexander	Activity Patterns of Bats During the Fall and Spring Along Ridgelines in the Central Appalachians	JOURNAL OF FISH AND WILDLIFE MANAGEMENT	Many central Appalachian ridges offer high wind potential, making them attractive to future wind-energy development. Understanding seasonal and hourly activity patterns of migratory bat species may help to reduce fatalities at wind-energy facilities and provide guidance for the development of best management practices for bats. To examine hourly migratory bat activity patterns in the fall and spr…	2	1944-687X		2019	10	1	180	195		10.3996/082018-JFWM-072	http://dx.doi.org/10.3996/082018-JFWM-072
J	Neece, Benjamin D.; Loeb, Susan C.; Jachowski, David S.	Variation in regional and landscape effects on occupancy of temperate bats in the southeastern US	PLOS ONE	Habitat loss, wind energy development, and the disease white-nose syndrome are major threats contributing to declines in bat populations in North America. In the southeastern US in particular, the recent arrival of white-nose syndrome and changes in landscape composition and configuration have driven shifts in bat species populations and distributions. Effective management strategies which addres…	2	1932-6203		2018	13	11			e0206857	10.1371/journal.pone.0206857	http://dx.doi.org/10.1371/journal.pone.0206857
J	Newson, Stuart E.; Evans, Hazel E.; Gillings, Simon; Jarrett, David; Raynor, Robert; Wilson, Mark W.	Large-scale citizen science improves assessment of risk posed by wind farms to bats in southern Scotland	BIOLOGICAL CONSERVATION	In order to ensure that the placement of future wind energy developments does not conflict with important areas for bats, surveys and analyses are required to deliver a robust understanding of large-scale patterns in species' distributions and abundance. We demonstrate that extensive presence-absence survey data can be collected for bats across a large (> 20,000 km(2)) region of southern Scotland…	1	0006-3207	1873-2917	2017	215		61	71		10.1016/j.biocon.2017.09.004	http://dx.doi.org/10.1016/j.biocon.2017.09.004
J	Nicholls, Barry; Racey, Paul A.	Bats Avoid Radar Installations: Could Electromagnetic Fields Deter Bats from Colliding with Wind Turbines?	PLOS ONE	Large numbers of bats are killed by collisions with wind turbines, and there is at present no direct method of reducing or preventing this mortality. We therefore determine whether the electromagnetic radiation associated with radar installations can elicit an aversive behavioural response in foraging bats. Four civil air traffic control (ATC) radar stations, three military ATC radars and three w…	1	1932-6203		2007	2	3			e297	10.1371/journal.pone.0000297	http://dx.doi.org/10.1371/journal.pone.0000297
J	Nicholls, Barry; Racey, Paul A.	The Aversive Effect of Electromagnetic Radiation on Foraging Bats-A Possible Means of Discouraging Bats from Approaching Wind Turbines	PLOS ONE	Large numbers of bats are killed by collisions with wind turbines and there is at present no accepted method of reducing or preventing this mortality. Following our demonstration that bat activity is reduced in the vicinity of large air traffic control and weather radars, we tested the hypothesis that an electromagnetic signal from a small portable radar can act as a deterrent to foraging bats. F…	1	1932-6203		2009	4	7			e6246	10.1371/journal.pone.0006246	http://dx.doi.org/10.1371/journal.pone.0006246
J	Obermeyer, Brian; Manes, Robert; Kiesecker, Joseph; Fargione, Joseph; Sochi, Kei	Development by Design: Mitigating Wind Development's Impacts on Wildlife in Kansas	PLOS ONE	Wind energy, if improperly sited, can impact wildlife through direct mortality and habitat loss and fragmentation, in contrast to its environmental benefits in the areas of greenhouse gas, air quality, and water quality. Fortunately, risks to wildlife from wind energy may be alleviated through proper siting and mitigation offsets. Here we identify areas in Kansas where wind development is incompa…	2	1932-6203		2011	6	10			e26698	10.1371/journal.pone.0026698	http://dx.doi.org/10.1371/journal.pone.0026698
J	O'Mara, M. Teague; Wikelski, Martin; Kranstauber, Bart; Dechmann, Dina K. N.	Common noctules exploit low levels of the aerosphere	ROYAL SOCIETY OPEN SCIENCE	Aerial habitats present a challenge to find food across a large potential search volume, particularly for insectivorous bats that rely on echolocation calls with limited detection range and may forage at heights over 1000 m. To understand how bats use vertical space, we tracked one to five foraging flights of eight common noctules (Nyctalus noctula). Bats were tracked for their full foraging sess…	1	2054-5703		2019	6	2			181942	10.1098/rsos.181942	http://dx.doi.org/10.1098/rsos.181942
J	O'Shea, Thomas J.; Cryan, Paul M.; Hayman, David T. S.; Plowright, Raina K.; Streicker, Daniel G.	Multiple mortality events in bats: a global review	MAMMAL REVIEW	Despite conservation concerns for many species of bats, factors causing mortality in bats have not been reviewed since 1970. Here, we review and qualitatively describe trends in the occurrence and apparent causes of multiple mortality events (MMEs) in bats around the world. We compiled a database of MMEs, defined as cases in which10 dead bats were counted or estimated at a specific location withi…	6	0305-1838	1365-2907	2016	46	3	175	190		10.1111/mam.12064	http://dx.doi.org/10.1111/mam.12064
J	Parise, Jason; Walker, Tony R.	Industrial wind turbine post-construction bird and bat monitoring: A policy framework for Canada	JOURNAL OF ENVIRONMENTAL MANAGEMENT	Electricity generation from wind energy has proliferated throughout North America and will continue to grow. Given Canada's expected increase in wind energy capacity, consideration of the potential adverse impacts to bird and bat populations is prudent given their sensitivity to these projects. The province of Ontario, Canada is currently the leading jurisdiction for wind energy development, and …	2	0301-4797	1095-8630	2017	201		252	259		10.1016/j.jenvman.2017.06.052	http://dx.doi.org/10.1016/j.jenvman.2017.06.052
J	Parsons, Stuart; Battley, Phil	Impacts of wind energy developments on wildlife: a southern hemisphere perspective	NEW ZEALAND JOURNAL OF ZOOLOGY		5	0301-4223	1175-8821	2013	40	1	1	4		10.1080/03014223.2012.758156	http://dx.doi.org/10.1080/03014223.2012.758156
J	Pauli, Benjamin P.; Badin, Holly A.; Haulton, G. Scott; Zollner, Patrick A.; Carter, Timothy C.	Landscape features associated with the roosting habitat of Indiana bats and northern long-eared bats	LANDSCAPE ECOLOGY	Bat conservation in the eastern United States faces threats from white nose syndrome, wind energy, and fragmentation of habitat. To mitigate population declines, the habitat requirements of species of concern must be established. Assessments that predict habitat quality based upon landscape features can aid species management over large areas. Roosts are critical habitat for many bat species incl…	2	0921-2973	1572-9761	2015	30	10	2015	2029		10.1007/s10980-015-0228-y	http://dx.doi.org/10.1007/s10980-015-0228-y
J	Pereira, Carolina Goecking; Falcao, Fabio; Bernard, Enrico	One size doesn't fit all: Singularities in bat species richness and activity patterns in wind-energy complexes in Brazil and implications for environmental assessment	ZOOLOGIA	Wind energy is an important electricity source. Even though it is cleaner than other energy sources in terms of greenhouse gas emissions, gathering energy from the wind has impact on organisms that fly, including bats. Understanding whether and how bat activity patterns are affected by environmental variables may be useful when trying to mitigate these impacts, for example bat mortality from coll…	3	1984-4689		2022	39				e21041	10.1590/S1984-4689.v39.e21041	http://dx.doi.org/10.1590/S1984-4689.v39.e21041
J	Peron, Guillaume	Process-based vs. ad-hoc methods to estimate mortality using carcass surveys data: A review and a note about evidence complacency	ECOLOGICAL MODELLING	To quantify the rate at which wildlife die from anthropogenic sources like wind farms and poisoning, one may look for the carcasses. The number of detected carcasses, or the absence of carcasses, however needs to be corrected for imperfect detection and early removal by scavengers. To perform this correction, there exist more than a dozen open variants of the Lincoln-Petersen closed-population ca…	6	0304-3800	1872-7026	2018	384		111	118		10.1016/j.ecolmodel.2018.06.021	http://dx.doi.org/10.1016/j.ecolmodel.2018.06.021
J	Peron, Guillaume; Hines, James E.; Nichols, James D.; Kendall, William L.; Peters, Kimberly A.; Mizrahi, David S.	Estimation of bird and bat mortality at wind-power farms with superpopulation models	JOURNAL OF APPLIED ECOLOGY	1. Collision of birds and bats with turbines in utility-scale wind farms is an increasing cause of concern. 2. Carcass counts conducted to quantify the take' of protected species need to be corrected for carcass persistence probability (removal by scavengers and decay) and detection probability (searcher efficiency). These probabilities may vary with time since death, because of intrinsic changes…	2	0021-8901	1365-2664	2013	50	4	902	911		10.1111/1365-2664.12100	http://dx.doi.org/10.1111/1365-2664.12100
J	Peters, Kimberly A.; Mizrahi, David S.; Allen, Michael C.	Empirical Evidence for Factors Affecting Searcher Efficiency and Scavenging Rates at a Coastal, Terrestrial Wind-Power Facility	JOURNAL OF FISH AND WILDLIFE MANAGEMENT	The rapid expansion of wind power development in recent years has accentuated the need to develop standard guidelines for identifying, assessing, and monitoring potential impacts to birds and bats. Although postconstruction mortality estimates generally take into account well-established sources of bias, including searcher efficiency and scavenging loss, methods for addressing these biases can be…	2	1944-687X		2014	5	2	330	339		10.3996/032014-JFWM-019	http://dx.doi.org/10.3996/032014-JFWM-019
J	Peterson, Trevor S.; McGill, Brian; Hein, Cris D.; Rusk, Adam	Acoustic Exposure to Turbine Operation Quantifies Risk to Bats at Commercial Wind Energy Facilities	WILDLIFE SOCIETY BULLETIN	Turbine-related bat mortality at commercial wind energy facilities may threaten populations of migratory tree-roosting bat species in North America. Industry stakeholders and regulatory agencies alike are investigating strategies to reduce risk of population-level consequences as the wind energy industry grows. Bats collide with turbines only when turbine rotors are spinning and curtailing turbin…	2	2328-5540		2021	45	4	552	565		10.1002/wsb.1236	http://dx.doi.org/10.1002/wsb.1236
J	Pettit, Joseph L.; O'Keefe, Joy M.	Day of year, temperature, wind, and precipitation predict timing of bat migration	JOURNAL OF MAMMALOGY	Many temperate-climate bats migrate tens to hundreds of kilometers from hibernacula to summer habitat each spring and in the opposite direction each fall. Understanding the timing of migration can help reduce the risk of disturbance via anthropogenic activities, guide effective management, and determine future impacts of a changing climate. We examined the influence of weather and day of year on …	2	0022-2372	1545-1542	2017	98	5	1236	1248		10.1093/jmammal/gyx054	http://dx.doi.org/10.1093/jmammal/gyx054
J	Piorkowski, Martin D.; Farnsworth, Andrew J.; Fry, Michael; Rohrbaugh, Ronald W.; Fitzpatrick, John W.; Rosenberg, Kenneth V.	Research priorities for wind energy and migratory wildlife	JOURNAL OF WILDLIFE MANAGEMENT	With upcoming global wind-energy build-out estimated in millions of units, cumulative environmental impacts must be considered and understood to promote responsible expansion of this renewable energy source. In June 2009, 30 wildlife scientists convened in Racine, Wisconsin, USA to identify key research priorities concerning wind energy's potential impacts on migratory wildlife (birds and bats). …	2	0022-541X	1937-2817	2012	76	3	451	456		10.1002/jwmg.327	http://dx.doi.org/10.1002/jwmg.327
J	Piorkowski, Martin D.; O'Connell, Timothy J.	Spatial Pattern of Summer Bat Mortality from Collisions with Wind Turbines in Mixed-grass Prairie	AMERICAN MIDLAND NATURALIST	Spatial analysis that aims to identify site-specific hotspots of collision mortality from birds or bats striking wind turbines can potentially lead to mitigating measures that reduce mortality rates. During May-Jul. 2004 and 2005, we studied bird and bat mortality from collisions with wind turbines at a 102 megawatt, 68-turbine wind farm in the southern Great Plains, Oklahoma, USA. Standardized s…	2	0003-0031		2010	164	2	260	269		10.1674/0003-0031-164.2.260	http://dx.doi.org/10.1674/0003-0031-164.2.260
J	Prakash, Shivendra; Markfort, Corey D.	Development and testing of a three-dimensional ballistics model for bat strikes on wind turbines	WIND ENERGY	Bats colliding with spinning wind turbine blades result in bat mortality. Carcass surveys at individual wind turbines vary from daily to once a week and from large cleared plots to only the road and pad area. A physics-based model is proposed to guide carcass surveys, for designing curtailment studies to detect treatment fatalities and for improving fatality estimates by accounting for unsearched…	6	1095-4244	1099-1824	2021	24	12	1407	1425		10.1002/we.2638	http://dx.doi.org/10.1002/we.2638
J	Prakash, Shivendra; Markfort, Corey D.	A Monte-Carlo based 3-D ballistics model for guiding bat carcass surveys using environmental and turbine operational data	ECOLOGICAL MODELLING	Wind turbines cause direct mortality of bats through collision with turbine blades. However, accurate bat fatality estimates are unavailable for many facilities and regions due to lack of physically consistent guidance for surveying bat carcasses. We develop a Monte-Carlo based 3-D ballistics model to address this important gap to guide carcass surveys, help improve fatality estimates by combinin…	6	0304-3800	1872-7026	2022	470				110029	10.1016/j.ecolmodel.2022.110029	http://dx.doi.org/10.1016/j.ecolmodel.2022.110029
J	Pretorius, Mariette; Broders, Hugh; Keith, Mark	Threat analysis of modelled potential migratory routes forMiniopterus natalensisin South Africa	AUSTRAL ECOLOGY	Migrant cave-dwelling insectivores that rely on specific caves for maternity and hibernation, like the Natal long-fingered batsMiniopterus natalensisin South Africa, may be at particular risk of population decline in an urbanising world. As a step towards the conservation of caves and cave-dwelling bats in South Africa, this study aimed to (i) broadly identify the number of caves used by bats (an…	4	1442-9985	1442-9993	2020	45	8	1110	1122		10.1111/aec.12940	http://dx.doi.org/10.1111/aec.12940
J	Pylant, Cortney L.; Nelson, David M.; Fitzpatrick, Matthew C.; Gates, J. Edward; Keller, Stephen R.	Geographic origins and population genetics of bats killed at wind-energy facilities	ECOLOGICAL APPLICATIONS	An unanticipated impact of wind-energy development has been large-scale mortality of insectivorous bats. In eastern North America, where mortality rates are among the highest in the world, the hoary bat (Lasiurus cinereus) and the eastern red bat (L. borealis) comprise the majority of turbine-associated bat mortality. Both species are migratory tree bats with widespread distributions; however, li…	2	1051-0761	1939-5582	2016	26	5	1381	1395		10.1890/15-0541	http://dx.doi.org/10.1890/15-0541
J	Rabie, Paul A.; Welch-Acosta, Brandi; Nasman, Kristen; Schumacher, Susan; Schueller, Steve; Gruver, Jeffery	Efficacy and cost of acoustic-informed and wind speed-only turbine curtailment to reduce bat fatalities at a wind energy facility in Wisconsin	PLOS ONE	Current research estimates hundreds of thousands of turbine-related bat fatalities in North America annually. In an effort to reduce impacts of wind energy production on bat populations, many facilities implement operational curtailment strategies that limit turbine blade rotation during conditions when nighttime wind speeds are low. Incorporating real-time bat activity data into wind speed-only …	2	1932-6203		2022	17	4			e0266500	10.1371/journal.pone.0266500	http://dx.doi.org/10.1371/journal.pone.0266500
J	Refoyo Roman, Pablo; Olmedo Salinas, Cristina; Munoz Araujo, Benito	Assessing the effect of wind farms in fauna with a mathematical model	SCIENTIFIC REPORTS	Energy production by wind turbines has many advantages. The wind is a renewable energy that does not emit greenhouse gases and has caused a considerable increase in wind farms around the world. However, this type of energy is not completely free of impact. In particular, wind turbines displace and kill a wide variety of wild species what forces us to plan their location well. In any case, the det…	6	2045-2322		2020	10	1			14785	10.1038/s41598-020-71758-5	http://dx.doi.org/10.1038/s41598-020-71758-5
J	Reimer, Jesika P.; Baerwald, Erin F.; Barclay, Robert M. R.	Echolocation activity of migratory bats at a wind energy facility: testing the feeding-attraction hypothesis to explain fatalities	JOURNAL OF MAMMALOGY	As development of wind energy facilities continues, questions of why fatalities of migrating insectivorous bats occur at turbines still remain. Numerous hypotheses have been proposed, including a feeding-attraction hypothesis that suggests bats may be attracted to insects congregating near turbine nacelles. To test this hypothesis, we analyzed echolocation calls of hoary (Lasiurus cinereus) and s…	2	0022-2372	1545-1542	2018	99	6	1472	1477		10.1093/jmammal/gyy143	http://dx.doi.org/10.1093/jmammal/gyy143
J	Reimer, Jesika P.; Baerwald, Erin F.; Barclay, Robert M. R.	Diet of Hoary (Lasiurus cinereus) and Silver-haired (Lasionycteris noctivagans) Bats While Migrating Through Southwestern Alberta in Late Summer and Autumn	AMERICAN MIDLAND NATURALIST	The feeding habits of hoary (Lasiurus cinereus) and silver-haired (Lasionycteris noctivagans) bats have been documented for their summer grounds, but little is known about their feeding habits while en route during migration. We analyzed stomach contents of L. cinereus and L. noctivagans collected at a wind-turbine facility in southwestern Alberta to gain insight into the feeding behavior of migr…	2	0003-0031		2010	164	2	230	237		10.1674/0003-0031-164.2.230	http://dx.doi.org/10.1674/0003-0031-164.2.230
J	Reusch, Christine; Lozar, Maja; Kramer-Schadt, Stephanie; Voigt, Christian C.	Coastal onshore wind turbines lead to habitat loss for bats in Northern Germany	JOURNAL OF ENVIRONMENTAL MANAGEMENT	Wind energy production is particularly rewarding along coastlines, yet coastlines are often important as migratory corridors for wildlife. This creates a conflict between energy production from renewable sources and conservation goals, which needs to be considered during environmental planning. To shed light on the spatial interactions of a high collision risk bat species with coastal wind turbin…	1	0301-4797	1095-8630	2022	310				114715	10.1016/j.jenvman.2022.114715	http://dx.doi.org/10.1016/j.jenvman.2022.114715
J	Reusch, Christine; Paul, Ana Ailin; Fritze, Marcus; Kramer-Schadt, Stephanie; Voigt, Christian C.	Wind energy production in forests conflicts with tree-roosting bats	CURRENT BIOLOGY	Many countries are investing heavily in wind power generation,1 triggering a high demand for suitable land. As a result, wind energy facilities are increasingly being installed in forests,2,3 despite the fact that forests are crucial for the protection of terrestrial biodiversity.4 This green-green dilemma is particularly evident for bats, as most species at risk of colliding with wind turbines r…	1	0960-9822	1879-0445	2023	33	4	737	+		10.1016/j.cub.2022.12.050	http://dx.doi.org/10.1016/j.cub.2022.12.050
J	Reyes, Gabriel A.; Rodriguez, Meredith J.; Lindke, Kenneth T.; Ayres, Katherine L.; Halterman, Murrelet D.; Boroski, Brian B.; Johnston, Dave S.	Searcher Efficiency and Survey Coverage Affect Precision of Fatality Estimates	JOURNAL OF WILDLIFE MANAGEMENT	Studies at renewable energy sites often attempt to estimate avian and bat fatalities or fatality rates (e.g., fatalities/megawatt [MW]/year). However, searcher efficiency and level of survey effort among sites are variable. We evaluated how searcher efficiency and proportion of area surveyed affected precision of fatality estimates and probability of detecting rare fatalities (e.g., fatalities of…	2	0022-541X	1937-2817	2016	80	8	1488	1496		10.1002/jwmg.21126	http://dx.doi.org/10.1002/jwmg.21126
J	Reynolds, D. Scott	Monitoring the potential impact of a wind development site on bats in the northeast	JOURNAL OF WILDLIFE MANAGEMENT	Recent observations in the eastern United States suggest that bat communities can be at substantial risk of turbine-related mortality. Given that wind power development is the fastest growing energy sector in the world, there is an immediate need to develop survey protocols that can reliably assess the potential risk of future wind power development on both resident and migratory bat populations.…	2	0022-541X		2006	70	5	1219	1227		10.2193/0022-541X(2006)70[1219:MTPIOA]2.0.CO;2	http://dx.doi.org/10.2193/0022-541X(2006)70[1219:MTPIOA]2.0.CO;2
J	Richardson, Suzanne M.; Lintott, Paul R.; Hosken, David J.; Economou, Theo; Mathews, Fiona	Peaks in bat activity at turbines and the implications for mitigating the impact of wind energy developments on bats	SCIENTIFIC REPORTS	Wind turbines are a relatively new threat to bats, causing mortalities worldwide. Reducing these fatalities is essential to ensure that the global increase in wind-energy facilities can occur with minimal impact on bat populations. Although individual bats have been observed approaching wind turbines, and fatalities frequently reported, it is unclear whether bats are actively attracted to, indiff…	1	2045-2322		2021	11	1			3636	10.1038/s41598-021-82014-9	http://dx.doi.org/10.1038/s41598-021-82014-9
J	Rnjak, Dina; Janes, Magdalena; Krizan, Josip; Antonic, Oleg	Reducing bat mortality at wind farms using site-specific mitigation measures: a case study in the Mediterranean region, Croatia	MAMMALIA	A 4-year monitoring of bat fauna at Rudine wind farm in Croatia aimed to produce mitigation measures to minimize both the number of bat fatalities and power loss in energy production. During the first 2 years, a high number of carcasses was found from mid-July to the end of October, indicating the need for some mitigation strategy. Based on the results of carcass searches, meteorological data and…	1	0025-1461	1864-1547	2023	87	3	259	270		10.1515/mammalia-2022-0100	http://dx.doi.org/10.1515/mammalia-2022-0100
J	Rodhouse, Thomas J.; Philippi, Thomas E.; Monahan, William B.; Castle, Kevin T.	A macroecological perspective on strategic bat conservation in the US National Park Service	ECOSPHERE	North American bat populations face unprecedented threats from disease and rapid environmental change, requiring a commensurate strategic conservation response. Protected-area networks have tremendous potential to support coordinated resource protection, disease surveillance, and population monitoring that could become a cornerstone of 21st-century bat conservation. To motivate this idea, we deve…	2	2150-8925		2016	7	11			e01576	10.1002/ecs2.1576	http://dx.doi.org/10.1002/ecs2.1576
J	Rodhouse, Thomas J.; Rodriguez, Rogelio M.; Banner, Katharine M.; Ormsbee, Patricia C.; Barnett, Jenny; Irvine, Kathryn M.	Evidence of region-wide bat population decline from long-term monitoring and Bayesian occupancy models with empirically informed priors	ECOLOGY AND EVOLUTION	Strategic conservation efforts for cryptic species, especially bats, are hindered by limited understanding of distribution and population trends. Integrating long-term encounter surveys with multi-season occupancy models provides a solution whereby inferences about changing occupancy probabilities and latent changes in abundance can be supported. When harnessed to a Bayesian inferential paradigm,…	2	2045-7758		2019	9	19	11078	11088		10.1002/ece3.5612	http://dx.doi.org/10.1002/ece3.5612
J	Rodhouse, Thomas J.; Vierling, Kerri T.; Irvine, Kathryn M.	A Practical Sampling Design for Acoustic Surveys of Bats	JOURNAL OF WILDLIFE MANAGEMENT	Acoustic surveys are widely used for describing bat occurrence and activity patterns and are increasingly important for addressing concerns for habitat management, wind energy, and disease on bat populations. Designing these surveys presents unique challenges, particularly when a probabilistic sample is required for drawing inference to unsampled areas. Sampling frame errors and other logistical …	6	0022-541X		2011	75	5	1094	1102		10.1002/jwmg.151	http://dx.doi.org/10.1002/jwmg.151
J	Rodriguez-Duran, Armando; Feliciano-Robles, Waldemar	Impact of wind facilities on bats in the Neotropics	ACTA CHIROPTEROLOGICA	We monitored the bat fatalities caused by a 13 turbines wind facility installed in western Puerto Rico (West Indies) over a period of 23 months. The post-construction monitoring includes observed fatalities and a corrected fatality estimate expressed as bats/turbine/year adjusted for bat carcass removal rates, searcher efficiency, and percent area searched. Data on seasonality of fatalities and d…	3	1508-1109	1733-5329	2015	17	2	365	370		10.3161/15081109ACC2015.17.2.012	http://dx.doi.org/10.3161/15081109ACC2015.17.2.012
J	Roeleke, Manuel; Blohm, Torsten; Kramer-Schadt, Stephanie; Yovel, Yossi; Voigt, Christian C.	Habitat use of bats in relation to wind turbines revealed by GPS tracking	SCIENTIFIC REPORTS	Worldwide, many countries aim at countering global climate change by promoting renewable energy. Yet, recent studies highlight that so-called green energy, such as wind energy, may come at environmental costs, for example when wind turbines kill birds and bats. Using miniaturized GPS loggers, we studied how an open-space foraging bat with high collision risk with wind turbines, the common noctule…	1	2045-2322		2016	6				28961	10.1038/srep28961	http://dx.doi.org/10.1038/srep28961
J	Roemer, C.; Disca, T.; Coulon, A.; Bas, Y.	Bat flight height monitored from wind masts predicts mortality risk at wind farms	BIOLOGICAL CONSERVATION	Bat fatalities by collision or barotrauma at wind farms currently raise high conservation concerns. In many countries, pre-installation acoustic surveys are mandatory in order to assess the impacts of wind farm projects. In this purpose, the use of wind masts to estimate bat activity and hence predict collision risk is highly recommended by conservation committees worldwide. Yet, the degree to wh…	1	0006-3207	1873-2917	2017	215		116	122		10.1016/j.biocon.2017.09.002	http://dx.doi.org/10.1016/j.biocon.2017.09.002
J	Roemer, Charlotte; Bas, Yves; Disca, Thierry; Coulon, Aurelie	Influence of landscape and time of year on bat-wind turbines collision risks	LANDSCAPE ECOLOGY	Context Collisions with wind turbines threaten bat populations worldwide. Previous studies tried to assess the effects of landscape on mortalities. Yet, the count of carcasses found per species is low, leading to a low statistical power. Acoustic surveys collect large datasets (proxy for bat density); however, if bat vertical distribution is not accounted for, a key mechanism in collisions is mis…	1	0921-2973	1572-9761	2019	34	12	2869	2881		10.1007/s10980-019-00927-3	http://dx.doi.org/10.1007/s10980-019-00927-3
J	Rollins, K. E.; Meyerholz, D. K.; Johnson, G. D.; Capparella, A. P.; Loew, S. S.	A Forensic Investigation Into the Etiology of Bat Mortality at a Wind Farm: Barotrauma or Traumatic Injury?	VETERINARY PATHOLOGY	Migrating bats have increased mortality near moving turbine blades at wind farms. The authors evaluated competing hypotheses of barotrauma and traumatic injury to determine the cause. They first examined the utility of lungs from salvaged bat carcasses for histopathologic diagnosis of barotrauma and studied laboratory mice as a model system. Postmortem time, environmental temperature, and freezin…	2	0300-9858	1544-2217	2012	49	2	362	371		10.1177/0300985812436745	http://dx.doi.org/10.1177/0300985812436745
J	Roscioni, F.; Russo, D.; Di Febbraro, M.; Frate, L.; Carranza, M. L.; Loy, A.	Regional-scale modelling of the cumulative impact of wind farms on bats	BIODIVERSITY AND CONSERVATION	Wind farms are steadily growing across Europe, with potentially detrimental effects on wildlife. Indeed, cumulative impacts in addition to local effects should be considered when planning wind farm development at a regional scale, and mapping the potential risk to bats at this scale would help in the large-scale planning of wind turbines and focus field surveys on vulnerable areas. Although model…	1	0960-3115	1572-9710	2013	22	8	1821	1835		10.1007/s10531-013-0515-3	http://dx.doi.org/10.1007/s10531-013-0515-3
J	Roscioni, Federica; Rebelo, Hugo; Russo, Danilo; Carranza, Maria Laura; Di Febbraro, Mirko; Loy, Anna	A modelling approach to infer the effects of wind farms on landscape connectivity for bats	LANDSCAPE ECOLOGY	Little is known about the potentially disrupting effects of wind farms on the habitat connectivity of flying vertebrates at the landscape scale. We developed a regional-scale model to assess the wind farm impact on bat migration and commuting routes. The model was implemented for the bat Nyctalus leisleri in a region of central Italy currently undergoing considerable wind farm development. A Spec…	1	0921-2973	1572-9761	2014	29	5	891	903		10.1007/s10980-014-0030-2	http://dx.doi.org/10.1007/s10980-014-0030-2
J	Rydell, Jens; Bach, Lothar; Dubourg-Savage, Marie-Jo; Green, Martin; Rodrigues, Luisa; Hedenstrom, Anders	Mortality of bats at wind turbines links to nocturnal insect migration?	EUROPEAN JOURNAL OF WILDLIFE RESEARCH	This note is based on a literature search and a recent review of bat mortality data from wind farms in Europe (published elsewhere). We suggest that mortality of bats at wind turbines may be linked to high-altitude feeding on migrating insects that accumulate at the turbine towers. Modern wind turbines seem to reach high enough into the airspace to interfere with the migratory movements of insect…	1	1612-4642	1439-0574	2010	56	6	823	827		10.1007/s10344-010-0444-3	http://dx.doi.org/10.1007/s10344-010-0444-3
J	Rydell, Jens; Bach, Lothar; Dubourg-Savage, Marie-Jo; Green, Martin; Rodrigues, Luisa; Hedenstrom, Anders	Bat mortality at wind turbines in northwestern Europe	ACTA CHIROPTEROLOGICA	We reviewed published and unpublished written reports on bat mortality at wind farms in northwestern Europe. The estimated number of bats killed per turbine annually was relatively low (0-3) on flat, open farmland away from the coast, higher (2-5) in more complex agricultural landscapes, and highest (5-20) at the coast and on forested hills and ridges. The species killed almost exclusively (98%) …	1	1508-1109	1733-5329	2010	12	2	261	274		10.3161/150811010X537846	http://dx.doi.org/10.3161/150811010X537846
J	Rydell, Jens; Bogdanowicz, Wieslaw; Boonman, Arjan; Pettersson, Stefan; Suchecka, Ewa; Pomorski, Jan J.	Bats may eat diurnal flies that rest on wind turbines	MAMMALIAN BIOLOGY	Bats are currently killed in large numbers at wind turbines worldwide, but the ultimate reason why this happens remains poorly understood. One hypothesis is that bats visit wind turbines to feed on insects exposed at the turbine towers. We used single molecule next generation DNA sequencing to identify stomach contents of 18 bats of four species (Pipistrellus pygmaeus, Nyctalus noctula, Eptesicus…	1	1616-5047	1618-1476	2016	81	3	331	339		10.1016/j.mambio.2016.01.005	http://dx.doi.org/10.1016/j.mambio.2016.01.005
J	Rydell, Jens; Wickman, Andreas	Bat activity at a small wind turbine in the Baltic Sea	ACTA CHIROPTEROLOGICA	Activity of bats at an old wind park four km off the island of Gotland in the Baltic Sea was monitored during 50 nights from August to October 2013, using an automatic bat detector (Pettersson D500-X) mounted on one of the turbines. Single individuals or pairs of common noctules Nyctalus noctula were recorded on five occasions only (26 and 27 August), all in calm weather and when little or no rot…	1	1508-1109	1733-5329	2015	17	2	359	364		10.3161/15081109ACC2015.17.2.011	http://dx.doi.org/10.3161/15081109ACC2015.17.2.011
J	Salguero, Maria del Mar; De la Cruz, Andres; Munoz, Antonio-Roman; Munoz Arroyo, Gonzalo	Bat mortality in wind farms of southern Europe: temporal patterns and implications in the current context of climate change	BIODIVERSITY AND CONSERVATION	The expansion of renewable energy production, especially wind power, is one of the cornerstones of our strategy for mitigating climate change. However, there is growing concern about the impacts of this energy source on biodiversity. In particular, very little is known about the impact on groups of fauna such as bats, which are especially sensitive to environmental changes. We investigated the te…	1	0960-3115	1572-9710	2023						10.1007/s10531-023-02674-z	http://dx.doi.org/10.1007/s10531-023-02674-z
J	Sanchez-Navarro, Sonia; Rydell, Jens; Ibanez, Carlos	Bat fatalities at wind-farms in the lowland Mediterranean of southern Spain	ACTA CHIROPTEROLOGICA	Wind energy is an important source of bat mortality worldwide. Extensive mortality data were gathered by a provincial surveillance program carried out at wind farms in lowland Mediterranean areas of the province of Cadiz, Andalusia (South Spain) between 2005 and 2016. As many as 2,371 bat fatalities were found. We determined the patterns of fatality in this sample and tested the quality of the su…	1	1508-1109	1733-5329	2019	21	2	349	358		10.3161/15081109ACC2019.21.2.010	http://dx.doi.org/10.3161/15081109ACC2019.21.2.010
J	Santos, Mario; Bastos, Rita; Ferreira, Daniel; Santos, Andreia; Barros, Paulo; Travassos, Paulo; Carvalho, Diogo; Gomes, Carla; Vale-Goncalves, Helia Marisa; Braz, Luis; Morinha, Francisco; Paiva-Cardoso, Maria das Neves; Hughes, Samantha Jane; Cabral, Joao Alexandre	A spatial explicit agent based model approach to evaluate the performance of different monitoring options for mortality estimates in the scope of onshore windfarm impact assessments	ECOLOGICAL INDICATORS	Despite the environmental benefits associated with wind energy, studies have confirmed the occurrence of significant levels of bat and bird fatalities at windfarms, which raise concerns about the long-term effects of these infra-structures on these populations. Reliable estimates of windfarm fatalities are fundamental for accurate environmental assessment studies and supporting management actions…	6	1470-160X	1872-7034	2017	73		254	263		10.1016/j.ecolind.2016.09.044	http://dx.doi.org/10.1016/j.ecolind.2016.09.044
J	Scholl, Eva Maria; Nopp-Mayr, Ursula	Impact of wind power plants on mammalian and avian wildlife species in shrub- and woodlands	BIOLOGICAL CONSERVATION	Wind energy, being one source of renewable energy, is one of the fastest increasing sectors worldwide, but it can have negative impacts on wildlife. Wind power plants have been mainly built in open landscapes in the past, but are recently increasingly planned and constructed in shrub- and woodlands. However, while there is a growing body of literature analyzing and discussing the impacts of wind …	6	0006-3207	1873-2917	2021	256				109037	10.1016/j.biocon.2021.109037	http://dx.doi.org/10.1016/j.biocon.2021.109037
J	Scholz, Carolin; Voigt, Christian C.	Diet analysis of bats killed at wind turbines suggests large-scale losses of trophic interactions	CONSERVATION SCIENCE AND PRACTICE	Agricultural practice has led to landscape simplification and biodiversity decline, yet recently, energy-producing infrastructures, such as wind turbines, have been added to these simplified agroecosystems, turning them into multi-functional energy-agroecosystems. Here, we studied the trophic interactions of bats killed at wind turbines using a DNA metabarcoding approach to shed light on how turb…	1		2578-4854	2022	4	7			e12744	10.1111/csp2.12744	http://dx.doi.org/10.1111/csp2.12744
J	Scholz, Nikolas; Moll, Jochen; Maelzer, Moritz; Nagovitsyn, Konstantin; Krozer, Viktor	Random bounce algorithm: real-time image processing for the detection of bats and birds	SIGNAL IMAGE AND VIDEO PROCESSING	Wind energy plants generate an impact on wildlife with significant fatality rates for various bat and bird species, e.g. due to a collision with the rotor blades. Monitoring approaches, such as vision-based systems, are needed to reduce their mortality by means of an optimized turbine control strategy as soon as flying animals are detected. Since manual analysis of the video data is ineffective, …	1	1863-1703	1863-1711	2016	10	8	1449	1456		10.1007/s11760-016-0951-0	http://dx.doi.org/10.1007/s11760-016-0951-0
J	Schuster, Eva; Bulling, Lea; Koeppel, Johann	Consolidating the State of Knowledge: A Synoptical Review of Wind Energy's Wildlife Effects	ENVIRONMENTAL MANAGEMENT	Wind energy development contributes substantially to achieve climate protection goals. Unintended side effects, especially on wildlife, have long been discussed and substantial research has evolved over the last decade. At this stage, it is important to identify what we have learnt so far, as well as which predominant uncertainties and gaps remain. This review article aims to consolidate the stat…	6	0364-152X	1432-1009	2015	56	2	300	331		10.1007/s00267-015-0501-5	http://dx.doi.org/10.1007/s00267-015-0501-5
J	Sebastian-Gonzalez, Esther; Manuel Perez-Garcia, Juan; Carrete, Martina; Antonio Donazar, Jose; Antonio Sanchez-Zapata, Jose	Using network analysis to identify indicator species and reduce collision fatalities at wind farms	BIOLOGICAL CONSERVATION	The adverse effects of wind farms on wildlife, mainly the mortality of flying animals at turbines, should be carefully studied to reconcile renewable energy production and biodiversity conservation. The growing consensus about the aggregated pattern of this mortality at particular turbines suggests that the identification of high-mortality turbines can decisively aid in the implementation of effe…	1	0006-3207	1873-2917	2018	224		209	212		10.1016/j.biocon.2018.06.003	http://dx.doi.org/10.1016/j.biocon.2018.06.003
J	Silva, Carmen; Cabral, Joao Alexandre; Hughes, Samantha Jane; Santos, Mario	A modelling framework to predict bat activity patterns on wind farms: An outline of possible applications on mountain ridges of North Portugal	SCIENCE OF THE TOTAL ENVIRONMENT	Worldwide ecological impact assessments of wind farms have gathered relevant information on bat activity patterns. Since conventional bat study methods require intensive field work, the prediction of bat activity might prove useful by anticipating activity patterns and estimating attractiveness doncomitant with the wind farm location. A novel framework was developed, based on the stochastic dynam…	1	0048-9697	1879-1026	2017	581		337	349		10.1016/j.scitotenv.2016.12.135	http://dx.doi.org/10.1016/j.scitotenv.2016.12.135
J	Smallwood, K. Shawn	USA Wind Energy-Caused Bat Fatalities Increase with Shorter Fatality Search Intervals	DIVERSITY-BASEL	Wind turbine collision fatalities of bats have likely increased with the rapid expansion of installed wind energy capacity in the USA since the last national-level fatality estimates were generated in 2012. An assumed linear increase of fatalities with installed capacity would expand my estimate of bat fatalities across the USA from 0.89 million in 2012 to 1.11 million in 2014 and to 1.72 million…	2		1424-2818	2020	12	3			98	10.3390/d12030098	http://dx.doi.org/10.3390/d12030098
J	Smallwood, K. Shawn	Comparing Bird and Bat Fatality-Rate Estimates Among North American Wind-Energy Projects	WILDLIFE SOCIETY BULLETIN	Estimates of bird and bat fatalities are often made at wind-energy projects to assess impacts by comparing them with other fatality estimates. Many fatality estimates have been made across North America, but they have varied greatly in field and analytical methods, monitoring duration, and in the size and height of the wind turbines monitored for fatalities, and few benefited from scientific peer…	2	1938-5463		2013	37	1	19	33		10.1002/wsb.260	http://dx.doi.org/10.1002/wsb.260
J	Smallwood, K. Shawn; Bell, Douglas A.	Relating Bat Passage Rates to Wind Turbine Fatalities	DIVERSITY-BASEL	Wind energy siting to minimize impacts to bats would benefit from impact predictions following pre-construction surveys, but whether pre- or even post-construction activity patterns can predict fatalities remains unknown. We tested whether bat passage rates through rotor-swept airspace differ between groups of wind turbines where bat fatalities were found and not found during next-morning dog sea…	2		1424-2818	2020	12	2			84	10.3390/d12020084	http://dx.doi.org/10.3390/d12020084
J	Smallwood, K. Shawn; Bell, Douglas A.	Effects of Wind Turbine Curtailment on Bird and Bat Fatalities	JOURNAL OF WILDLIFE MANAGEMENT	Bird and bat fatalities increase with wind energy expansion and the only effective fatality-reduction measure has been operational curtailment, which has been documented for bats but not for birds. We performed opportune before-after, control-impact (BACI) experiments of curtailment effects on bird and bat fatalities and nocturnal passage rates during fall migration at 2 wind projects, where 1 co…	2	0022-541X	1937-2817	2020	84	4	685	696		10.1002/jwmg.21844	http://dx.doi.org/10.1002/jwmg.21844
J	Smallwood, K. Shawn; Bell, Douglas A.; Snyder, Sara A.; Didonato, Joseph E.	Novel Scavenger Removal Trials Increase Wind Turbine-Caused Avian Fatality Estimates	JOURNAL OF WILDLIFE MANAGEMENT	For comparing impacts of bird and bat collisions with wind turbines, investigators estimate fatalities/megawatt (MW) of rated capacity/year, based on periodic carcass searches and trials used to estimate carcasses not found due to scavenger removal and searcher error. However, scavenger trials typically place 10 carcasses at once within small areas* already supplying scavengers with carcasses dep…	6	0022-541X		2010	74	5	1089	1097		10.2193/2009-266	http://dx.doi.org/10.2193/2009-266
J	Smallwood, K. Shawn; Bell, Douglas A.; Standish, Skye	Dogs Detect Larger Wind Energy Effects on Bats and Birds	JOURNAL OF WILDLIFE MANAGEMENT	As wind turbine-caused mortality of birds and bats increases with increasing wind energy capacity, accurate fatality estimates are needed to assess effects, identify collision factors, and formulate mitigation. Finding a larger proportion of collision victims reduces the magnitude of adjustment for the proportion not found, thus reducing opportunities for bias. We tested detection dogs in trials …	2	0022-541X	1937-2817	2020	84	5	852	864		10.1002/jwmg.21863	http://dx.doi.org/10.1002/jwmg.21863
J	Smallwood, K. Shawn; Bell, Douglas A.; Walther, Erika L.; Leyvas, Elizabeth; Standish, Skye; Mount, Joanne; Karas, Brian	Estimating wind turbine fatalities using integrated detection trials	JOURNAL OF WILDLIFE MANAGEMENT	Fatality monitoring at wind projects requires carcass detection trials to adjust fatality estimates for the proportion of fatalities not found. However, detection trials vary greatly in metric, duration, carcass monitoring schedule, species, number placed, state of decomposition, whether placed within or outside search areas, and other factors. We introduce a new approach for estimating fatalitie…	6	0022-541X	1937-2817	2018	82	6	1169	1184		10.1002/jwmg.21468	http://dx.doi.org/10.1002/jwmg.21468
J	Smallwood, K. Shawn; Karas, Brian	Avian and Bat Fatality Rates at Old-Generation and Repowered Wind Turbines in California	JOURNAL OF WILDLIFE MANAGEMENT	Wind turbines in the Altamont Pass Wind Resource Area (APWRA), California, USA, have caused annual fatalities of thousands of raptors and other birds. Alameda County implemented an Avian Protection Program requiring mitigation measures and eventual repowering to modern wind turbines, all intended to reduce raptor fatality rates 50% from levels estimated for 1998-2003. Two years into the 3-year pr…	2	0022-541X	1937-2817	2009	73	7	1062	1071		10.2193/2008-464	http://dx.doi.org/10.2193/2008-464
J	Smallwood, Kenneth Shawn	Long Search Intervals Underestimate Bird and Bat Fatalities Caused by Wind Turbines	WILDLIFE SOCIETY BULLETIN	Bird and bat fatality estimates based on scientific monitoring are used to assess and compare impacts among wind energy projects. Fatality estimates are influenced by multiple factors, including variation in methodology. Variation in the interval between fatality searches exemplifies a monitoring decision that can potentially confound comparison of fatality estimates. A study at the Sand Hill por…	2	1938-5463		2017	41	2	224	230		10.1002/wsb.774	http://dx.doi.org/10.1002/wsb.774
J	Solick, Donald I.; Newman, Christian M.	Oceanic records of North American bats and implications for offshore wind energy development in the United States	ECOLOGY AND EVOLUTION	Offshore wind energy is a growing industry in the United States, and renewable energy from offshore wind is estimated to double the country's total electricity generation. There is growing concern that land-based wind development in North America is negatively impacting bat populations, primarily long-distance migrating bats, but the impacts to bats from offshore wind energy are unknown. Bats are…	2	2045-7758		2021	11	21	14433	14447		10.1002/ece3.8175	http://dx.doi.org/10.1002/ece3.8175
J	Solick, Donald; Pham, Diem; Nasman, Kristen; Bay, Kimberly	Bat activity rates do not predict bat fatality rates at wind energy facilities	ACTA CHIROPTEROLOGICA	Bats are found as fatalities at most wind energy facilities around the world, creating a challenge for wind developers to predict risk to bats in an area before building a new facility. Bat echolocation activity surveys are the standard method for assessing risk, but their effectiveness has not been demonstrated. Sites with relatively low pre-construction bat activity rates are predicted to yield…	2	1508-1109	1733-5329	2020	22	1	135	146		10.3161/15081109ACC2020.22.1.012	http://dx.doi.org/10.3161/15081109ACC2020.22.1.012
J	Squires, Kelly A.; Thurber, Bethany G.; Zimmerling, J. Ryan; Francis, Charles M.	Timing and Weather Offer Alternative Mitigation Strategies for Lowering Bat Mortality at Wind Energy Facilities in Ontario	ANIMALS	Simple Summary Wind farms represent one of the largest sources of anthropogenic mortality for bats. Wind proponents attempt to mitigate these effects via operational curtailment, such that wind energy is not produced on nights with low wind speeds during the late summer and fall. Our study modeled bat activity and mortality on two timescales (nightly and seasonally) and in response to a range of …	2	2076-2615		2021	11	12			3503	10.3390/ani11123503	http://dx.doi.org/10.3390/ani11123503
J	Starbuck, Clarissa A.; Dickson, Brett G.; Chambers, Carol L.	Informing wind energy development: Land cover and topography predict occupancy for Arizona bats	PLOS ONE	Wind energy is a growing source of renewable energy with a 3-fold increase in use globally over the last decade. However, wind turbines cause bat mortality, especially for migratory species. The southwest United States has high bat species diversity and is an important area for migratory species, although little is known about their seasonal distribution. To examine potential risk to bats in area…	2	1932-6203		2022	17	6			e0268573	10.1371/journal.pone.0268573	http://dx.doi.org/10.1371/journal.pone.0268573
J	Stevens, Bryan S.; Dennis, Brian	Wildlife mortality from infrastructure collisions: statistical modeling of count data from carcass surveys	ECOLOGY	Anthropogenic infrastructure is a mortality source for many vertebrate species. Mortality is often measured using periodic counts of carcasses or remains at infrastructure segments, and bias from carcass removal is estimated via field experiments with wildlife carcasses. We describe a model for combining removal experiment and carcass count data to estimate underlying process parameters using joi…	6	0012-9658	1939-9170	2013	94	9	2087	2096		10.1890/12-1052.1	http://dx.doi.org/10.1890/12-1052.1
J	Tabassum-Abbasi; Premalatha, M.; Abbasi, Tasneem; Abbasi, S. A.	Wind energy: Increasing deployment, rising environmental concerns	RENEWABLE & SUSTAINABLE ENERGY REVIEWS	Of all the renewable energy sources (RESs)-except direct solar heat and light-wind energy is believed to have the least adverse environmental impacts. It is also one of the RES which has become economically affordable much before several other RESs have. As a result, next to biomass (and excluding large hydro), wind energy is the RES being most extensively tapped by the world at present. Despite …	6	1364-0321	1879-0690	2014	31		270	288		10.1016/j.rser.2013.11.019	http://dx.doi.org/10.1016/j.rser.2013.11.019
J	Teff-Seker, Y.; Berger-Tal, O.; Lehnardt, Y.; Teschner, N.	Noise pollution from wind turbines and its effects on wildlife: A cross-national analysis of current policies and planning regulations	RENEWABLE & SUSTAINABLE ENERGY REVIEWS	The quest for cleaner energy has caused governments to expand renewable energy infrastructure, including wind turbine farms. However, wind turbines (WTs) can also pose a risk to certain wildlife species, with wildlife-related research predominantly focusing on the potential harm caused to birds and bats from impact injuries. New evidence suggests that WT noise (WTN) impacts on wildlife can also b…	6	1364-0321	1879-0690	2022	168				112801	10.1016/j.rser.2022.112801	http://dx.doi.org/10.1016/j.rser.2022.112801
J	Thaxter, Chris B.; Buchanan, Graeme M.; Carr, Jamie; Butchart, Stuart H. M.; Newbold, Tim; Green, Rhys E.; Tobias, Joseph A.; Foden, Wendy B.; O'Brien, Sue; Pearce-Higgins, James W.	Bird and bat species' global vulnerability to collision mortality at wind farms revealed through a trait-based assessment	PROCEEDINGS OF THE ROYAL SOCIETY B-BIOLOGICAL SCIENCES	Mitigation of anthropogenic climate change involves deployments of renewable energy worldwide, including wind farms, which can pose a significant collision risk to volant animals. Most studies into the collision risk between species and wind turbines, however, have taken place in industrialized countries. Potential effects for many locations and species therefore remain unclear. To redress this g…	6	0962-8452	1471-2954	2017	284	1862			20170829	10.1098/rspb.2017.0829	http://dx.doi.org/10.1098/rspb.2017.0829
J	Thompson, Maureen; Beston, Julie A.; Etterson, Matthew; Diffendorfer, Jay E.; Loss, Scott R.	Factors associated with bat mortality at wind energy facilities in the United States	BIOLOGICAL CONSERVATION	Hundreds of thousands of bats are killed annually by colliding with wind turbines in the U.S., yet little is known about factors causing variation in mortality across wind energy facilities. We conducted a quantitative synthesis of bat collision mortality with wind turbines by reviewing 218 North American studies representing 100 wind energy facilities. This data set, the largest compiled for bat…	2	0006-3207	1873-2917	2017	215		241	245		10.1016/j.biocon.2017.09.014	http://dx.doi.org/10.1016/j.biocon.2017.09.014
J	Thurber, Bethany G.; Jardine, Catherine B.; Zimmerling, J. Ryan	Bat mortality at Ontario wind farms quantified and compared using four candidate estimator equations	HUMAN-WILDLIFE INTERACTIONS	Wind farm development is expanding globally. While wind energy is a low-cost option for new electricity supply, the impacts to wildlife populations, including bats (Chiroptera), are of ecological concern. To quantify these impacts, scientists have developed estimator equations to estimate bat mortality, which vary in assumptions related to correction factors. We compared the results of 4 estimato…	2	1934-4392	1936-8046	2022	16	1	53	66
J	True, Michael C.; Gorman, Katherine M.; Taylor, Hila; Reynolds, Richard J.; Ford, W. Mark	Fall migration, oceanic movement, and site residency patterns of eastern red bats (Lasiurus borealis) on the mid-Atlantic Coast	MOVEMENT ECOLOGY	Along the mid-Atlantic coast of the United States, eastern red bats (Lasiurus borealis) are present during fall mating and migration, though little is currently known about most aspects of bat migration. To reveal migration patterns, and understand drivers of over-water flight, we captured and radio-tagged 115 eastern red bats using novel technology, and subsequently tracked and described their m…	2	2051-3933		2023	11	1			35	10.1186/s40462-023-00398-x	http://dx.doi.org/10.1186/s40462-023-00398-x
J	True, Michael C.; Reynolds, Richard J.; Ford, W. Mark	Monitoring and Modeling Tree Bat (Genera: Lasiurus, Lasionycteris) Occurrence Using Acoustics on Structures off the Mid-Atlantic Coast-Implications for Offshore Wind Development	ANIMALS	Simple Summary Tree bats are North American bats that day-roost in trees year-round and undertake seasonal migration in lieu of hibernation. These bats have been shown to be highly susceptible to collisions with wind energy turbines and are known to fly offshore during migration. Therefore, as offshore wind energy expands off the eastern U.S. coast, there is some concern about potential impacts. …	2	2076-2615		2021	11	11			3146	10.3390/ani11113146	http://dx.doi.org/10.3390/ani11113146
J	Valdez, Ernest W.; Cryan, Paul M.	INSECT PREY EATEN BY HOARY BATS (LASIURUS CINEREUS) PRIOR TO FATAL COLLISIONS WITH WIND TURBINES	WESTERN NORTH AMERICAN NATURALIST	Wind turbines are being deployed all across the world to meet the growing demand for energy, and in many areas, these turbines are causing the deaths of insectivorous migratory bats. One of the hypothesized causes of bat susceptibility is that bats are attracted to insects on or near the turbines. We examined insect remains in the stomachs and intestines of hoary bats (Lasiurus cinereus) found de…	2	1527-0904	1944-8341	2013	73	4	516	524		10.3398/064.073.0404	http://dx.doi.org/10.3398/064.073.0404
J	Valenca, Rebeca Beltrao; Bernard, Enrico	Another blown in the wind: bats and the licensing of wind farms in Brazil	NATUREZA & CONSERVACAO	Brazil is the third largest market for new investments in wind power in the world and thousands of turbines will become operational in the coming years. Wind power is necessary but, as any other source of energy, it has environmental impacts, especially on bats. Due to such rapid expansion and the volume of investiments on course, an analysis of the current environmental licensing of wind farms i…	3	1679-0073	2178-3675	2015	13	2	117	122		10.1016/j.ncon.2015.09.001	http://dx.doi.org/10.1016/j.ncon.2015.09.001
J	Villegas-Patraca, Rafael; Macias-Sanchez, Samuel; MacGregor-Fors, Ian; Munoz-Robles, Carlos	Scavenger removal: Bird and bat carcass persistence in a tropical wind farm	ACTA OECOLOGICA-INTERNATIONAL JOURNAL OF ECOLOGY	Energy produced by wind farms has diverse positive environmental effects, but can also be related to negative impacts, including wildlife mortality through collisions with wind turbines. Bird and bat mortality caused by collisions with wind turbines can be estimated indirectly by counting carcasses within wind farms. However, carcass removal by scavengers often biases such measurements. In this s…	3	1146-609X	1873-6238	2012	43		121	125		10.1016/j.actao.2012.06.004	http://dx.doi.org/10.1016/j.actao.2012.06.004
J	Voigt, Christian C.; Currie, Shannon E.; Fritze, Marcus; Roeleke, Manuel; Lindecke, Oliver	Conservation Strategies for Bats Flying at High Altitudes	BIOSCIENCE	Numerous bats use the troposphere for hunting, commuting, or migrating. High-altitude flying bats face various direct and indirect threats, including collision with tall anthropogenic structures and aerial vehicles, aerial fragmentation, reduced insect biomass, and the altered ambient conditions associated with climate change. Furthermore, dust and chemical pollutants in the troposphere might imp…	6	0006-3568	1525-3244	2018	68	6	427	435		10.1093/biosci/biy040	http://dx.doi.org/10.1093/biosci/biy040
J	Voigt, Christian C.; Kaiser, Klara; Look, Samantha; Scharnweber, Kristin; Scholz, Carolin	Wind turbines without curtailment produce large numbers of bat fatalities throughout their lifetime: A call against ignorance and neglect	GLOBAL ECOLOGY AND CONSERVATION	Bats are protected by national and international legislation in European countries, yet many species, particularly migratory aerial insectivores, collide with wind turbines which counteracts conservation efforts. Within the European Union it is legally required to curtail the operation of wind turbines at periods of high bat activity, yet this is not practiced at old wind turbines. Based on data …	1		2351-9894	2022	37				e02149	10.1016/j.gecco.2022.e02149	http://dx.doi.org/10.1016/j.gecco.2022.e02149
J	Voigt, Christian C.; Lehnert, Linn S.; Petersons, Gunars; Adorf, Frank; Bach, Lothar	Wildlife and renewable energy: German politics cross migratory bats	EUROPEAN JOURNAL OF WILDLIFE RESEARCH	The catastrophic nuclear meltdowns at Fukushima triggered a worldwide demand for renewable energy. As one of the few countries, Germany decided on an accelerated shift towards green energy, resulting in substantial conflicts with international conservation goals. Currently, large numbers of wind power facilities are erected in Germany, yet with unforeseen consequences for wildlife, particularly f…	1	1612-4642	1439-0574	2015	61	2	213	219		10.1007/s10344-015-0903-y	http://dx.doi.org/10.1007/s10344-015-0903-y
J	Voigt, Christian C.; Lindecke, Oliver; Schoenborn, Sophia; Kramer-Schadt, Stephanie; Lehmann, David	Habitat use of migratory bats killed during autumn at wind turbines	ECOLOGICAL APPLICATIONS	The killing of large numbers of migratory bats at wind turbines is a pressing conservation problem. Even though avoidance and mitigation measures could benefit from a better knowledge of the species' migratory habits, we lack basic information about what habitats and corridors bats use during migration. We studied the isotopic niche dimensions of three bat species that are frequently killed at wi…	1	1051-0761	1939-5582	2016	26	3	771	783		10.1890/15-0671	http://dx.doi.org/10.1890/15-0671
J	Voigt, Christian C.; Popa-Lisseanu, Ana G.; Niermann, Ivo; Kramer-Schadt, Stephanie	The catchment area of wind farms for European bats: A plea for international regulations	BIOLOGICAL CONSERVATION	Wind turbines are increasingly established throughout Europe and North America with often fatal consequences for wildlife, most importantly bats and birds. Yet, it is often unknown over what geographical distances wind farms are affecting animal populations. Based on stable hydrogen isotopes in fur, we assessed the geographic provenance of bats killed in summer and autumn at German wind turbines.…	1	0006-3207	1873-2917	2012	153		80	86		10.1016/j.biocon.2012.04.027	http://dx.doi.org/10.1016/j.biocon.2012.04.027
J	Voigt, Christian C.; Rehnig, Katharina; Lindecke, Oliver; Petersons, Gunars	Migratory bats are attracted by red light but not by warm-white light: Implications for the protection of nocturnal migrants	ECOLOGY AND EVOLUTION	The replacement of conventional lighting with energy-saving light emitting diodes (LED) is a worldwide trend, yet its consequences for animals and ecosystems are poorly understood. Strictly nocturnal animals such as bats are particularly sensitive to artificial light at night (ALAN). Past studies have shown that bats, in general, respond to ALAN according to the emitted light color and that migra…	1	2045-7758		2018	8	18	9353	9361		10.1002/ece3.4400	http://dx.doi.org/10.1002/ece3.4400
J	Voigt, Christian C.; Russo, Danilo; Runkel, Volker; Goerlitz, Holger R.	Limitations of acoustic monitoring at wind turbines to evaluate fatality risk of bats	MAMMAL REVIEW	Wind turbines (WTs) frequently kill bats worldwide. During environmental impact assessments, consultant ecologists often use automated ultrasonic detectors (AUDs) to estimate the activity and identity of bats in the zone of highest mortality risk at WTs in order to formulate mitigation schemes, such as increased curtailment speeds to prevent casualties. While acknowledging the potential of acoust…	6	0305-1838	1365-2907	2021	51	4	559	570		10.1111/mam.12248	http://dx.doi.org/10.1111/mam.12248
J	Voigt, Christian C.; Scherer, Cedric; Runkel, Volker	Modeling the power of acoustic monitoring to predict bat fatalities at wind turbines	CONSERVATION SCIENCE AND PRACTICE	Large numbers of bats are killed at wind turbines worldwide. To formulate mitigation measures such as curtailment, recent approaches relate the acoustic activity of bats around reference turbines to casualties to extrapolate fatality rates at turbines where only acoustic surveys are conducted. Here, we modeled how sensitive this approach is when spatial distributions of bats vary within the rotor…	6		2578-4854	2022	4	12				10.1111/csp2.12841	http://dx.doi.org/10.1111/csp2.12841
J	Voigt, Christian C.; Straka, Tanja M.; Fritze, Marcus	Producing wind energy at the cost of biodiversity: A stakeholder view on a green-green dilemma	JOURNAL OF RENEWABLE AND SUSTAINABLE ENERGY	Although renewable energy production is widely accepted as clean, it is not necessarily environmental neutral since, for example, wind turbines kill large numbers of airborne animals such as bats. Consequently, stakeholders involved in the planning and operation of wind turbines are often in conflict when trying to reconcile both goals, namely, promoting wind energy production and protecting bats…	1	1941-7012		2019	11	6			63303	10.1063/1.5118784	http://dx.doi.org/10.1063/1.5118784
J	Vonhof, Maarten J.; Russell, Amy L.	Genetic approaches to the conservation of migratory bats: a study of the eastern red bat (Lasiurus borealis)	PEERJ	Documented fatalities of bats at wind turbines have raised serious concerns about the future impacts of increased wind power development on populations of migratory bat species. However, for most bat species we have no knowledge of the size of populations and their demographic trends, the degree of structuring into discrete subpopulations, and whether different subpopulations use spatially segreg…	2	2167-8359		2015	3				e983	10.7717/peerj.983	http://dx.doi.org/10.7717/peerj.983
J	Wang, Shifeng; Wang, Sicong	Impacts of wind energy on environment: A review	RENEWABLE & SUSTAINABLE ENERGY REVIEWS	Wind power is increasingly being used worldwide as an important contribution to renewable energy. The development of wind power may lead to unexpected environmental impacts. This paper systematically reviews the available evidence on the impacts of wind energy on environments in terms of noise pollution, bird and bat fatalities, greenhouse gas emissions, and land surface impacts. We conclude that…	6	1364-0321		2015	49		437	443		10.1016/j.rser.2015.04.137	http://dx.doi.org/10.1016/j.rser.2015.04.137
J	Weaver, Sara P.; Hein, Cris D.; Simpson, Thomas R.; Evans, Jonah W.; Castro-Arellano, Ivan	Ultrasonic acoustic deterrents significantly reduce bat fatalities at wind turbines	GLOBAL ECOLOGY AND CONSERVATION	Wind turbines are known to cause bat fatalities worldwide. Ultrasonic acoustic deterrents are a potential solution to reduce impacts on bats, but few experimental field studies have been conducted at utility scale wind energy facilities. Our objective was to assess effectiveness of a recently developed deterrent for reducing bat fatalities at wind turbines in southern Texas, USA. We quantified fa…	2	2351-9894		2020	24				e01099	10.1016/j.gecco.2020.e01099	http://dx.doi.org/10.1016/j.gecco.2020.e01099
J	Weaver, Sara P.; Jones, Amanda K.; Hein, Cris D.; Castro-Arellano, Ivan	Estimating bat fatality at a Texas wind energy facility: implications transcending the United States-Mexico border	JOURNAL OF MAMMALOGY	Wind energy development causes bat fatalities. Despite emphasis on understanding and reducing these impacts, few data are available for the southwest region of the United States and northern Mexico. We monitored bat fatalities for a full year (March 2017-March 2018) at a wind energy facility in south Texas near the United States-Mexico border. We established search plots of 100-m radius at eight …	2	0022-2372	1545-1542	2020	101	6	1533	1541		10.1093/jmammal/gyaa132	http://dx.doi.org/10.1093/jmammal/gyaa132
J	Weller, Theodore J.; Baldwin, James A.	Using echolocation monitoring to model bat occupancy and inform mitigations at wind energy facilities	JOURNAL OF WILDLIFE MANAGEMENT	Fatalities of migratory bats, many of which use low frequency (<35?kHz; LowF) echolocation calls, have become a primary environmental concern associated with wind energy development. Accordingly, strategies to improve compatibility between wind energy development and conservation of bat populations are needed. We combined results of continuous echolocation and meteorological monitoring at multipl…	2	0022-541X		2012	76	3	619	631		10.1002/jwmg.260	http://dx.doi.org/10.1002/jwmg.260
J	Wellig, Sascha D.; Nussle, Sebastien; Miltner, Daniela; Kohle, Oliver; Glaizot, Olivier; Braunisch, Veronika; Obrist, Martin K.; Arlettaz, Raphael	Mitigating the negative impacts of tall wind turbines on bats: Vertical activity profiles and relationships to wind speed	PLOS ONE	Wind turbines represent a source of hazard for bats, especially through collision with rotor blades. With increasing technical development, tall turbines (rotor-swept zone 50-150 m above ground level) are becoming widespread, yet we lack quantitative information about species active at these heights, which impedes proposing targeted mitigation recommendations for bat-friendly turbine operation. W…	1	1932-6203		2018	13	3			e0192493	10.1371/journal.pone.0192493	http://dx.doi.org/10.1371/journal.pone.0192493
J	Werber, Yuval; Hareli, Gadi; Yinon, Omer; Sapir, Nir; Yovel, Yossi	Drone-mounted audio-visual deterrence of bats: implications for reducing aerial wildlife mortality by wind turbines	REMOTE SENSING IN ECOLOGY AND CONSERVATION	Wind energy is a major and rapidly expanding renewable energy source. Horizontal-axis wind turbines, the main tool in this industry, induce mortality in flying animals and consequently bring about conservation concerns and regulatory restrictions. We utilized a unique combination of RADAR, LIDAR and ultrasonic acoustic recorders to test the utility of a novel technology meant to prevent wind turb…	4		2056-3485	2023	9	3	404	419		10.1002/rse2.316	http://dx.doi.org/10.1002/rse2.316
J	Wiederholt, Ruscena; Lopez-Hoffman, Laura; Cline, Jon; Medellin, Rodrigo A.; Cryan, Paul; Russell, Amy; McCracken, Gary; Diffendorfer, Jay; Semmens, Darius	Moving across the border: modeling migratory bat populations	ECOSPHERE	The migration of animals across long distances and between multiple habitats presents a major challenge for conservation. For the migratory Mexican free-tailed bat (Tadarida brasiliensis mexicana), these challenges include identifying and protecting migratory routes and critical roosts in two countries, the United States and Mexico. Knowledge and conservation of bat migratory routes is critical i…	2	2150-8925		2013	4	9			114	10.1890/ES13-00023.1	http://dx.doi.org/10.1890/ES13-00023.1
J	Wieringa, Jamin G.; Carstens, Bryan C.; Gibbs, H. Lisle	Predicting migration routes for three species of migratory bats using species distribution models	PEERJ	Understanding seasonal variation in the distribution and movement patterns of migratory species is essential to monitoring and conservation efforts. While there are many species of migratory bats in North America, little is known about their seasonal movements. In terms of conservation, this is important because the bat fatalities from wind energy turbines are significant and may fluctuate season…	2	2167-8359		2021	9				e11177	10.7717/peerj.11177	http://dx.doi.org/10.7717/peerj.11177
J	Wieringa, Jamin G.; Nagel, Juliet; Nelson, David M.; Carstens, Bryan C.; Gibbs, H. Lisle	Using trace elements to identify the geographic origin of migratory bats	PEERJ	The expansion of the wind energy industry has had benefits in terms of increased renewable energy production but has also led to increased mortality of migratory bats due to interactions with wind turbines. A key question that could guide bat-related management activities is identifying the geographic origin of bats killed at wind-energy facilities. Generating this information requires developing…	1	2167-8359		2020	8				e10082	10.7717/peerj.10082	http://dx.doi.org/10.7717/peerj.10082
J	Willmott, Julia Robinson; Forcey, Greg M.; Hooton, Lauren A.	Developing an automated risk management tool to minimize bird and bat mortality at wind facilities	AMBIO	A scarcity of baseline data is a significant barrier to understanding and mitigating potential impacts of offshore development on birds and bats. Difficult and sometimes unpredictable conditions coupled with high expense make gathering such data a challenge. The Acoustic and Thermographic Offshore Monitoring (ATOM) system combines thermal imaging with acoustic and ultrasound sensors to continuous…	2	0044-7447	1654-7209	2015	44		S557	S571		10.1007/s13280-015-0707-z	http://dx.doi.org/10.1007/s13280-015-0707-z
J	Wszolek, T.; Klaczynski, M.; Mleczko, D.; Ozga, A.	On Certain Problems Concerning Environmental Impact Assessment of Wind Turbines in Scope of Acoustic Effects	ACTA PHYSICA POLONICA A	The paper deals with difficulties that are encountered by investors and decision-making authorities in the course of investment processes involving construction of wind power plants. Moreover, attention is focused on absence of standardized procedures that could be used to determine environmental impact of wind turbines, mainly in the scope of acoustic effects appearing in conditions typical for …	1	0587-4246	1898-794X	2014	125	4A	A38	A44
J	Zimmerling, J. Ryan; Francis, Charles M.	Bat Mortality Due to Wind Turbines in Canada	JOURNAL OF WILDLIFE MANAGEMENT	Wind turbines have been hypothesized to affect bat populations; however, no comprehensive analysis of bat mortality from the operation of wind turbines in Canada has been conducted. We used data from carcass searches for 64 wind farms, incorporating correction factors for scavenger removal, searcher efficiency, and carcasses that fell beyond the area searched to estimate bat collision mortality a…	2	0022-541X	1937-2817	2016	80	8	1360	1369		10.1002/jwmg.21128	http://dx.doi.org/10.1002/jwmg.21128
Exclusion criteria
Wind turbines/wind energy production was only used for the framing of the study, yet the topic was not at the core of the work
J	Wilson, David; Hulka, Simon; Bennun, Leon	A review of raptor carcass persistence trials and the practical implications for fatality estimation at wind farms	PEERJ	Bird and bat turbine collision fatalities are a principal biodiversity impact at wind energy facilities. Raptors are a group at particular risk and often the focus of post-construction fatality monitoring programs. To estimate fatalities from detected carcasses requires correction for biases, including for carcasses that are removed or decompose before the following search. This is addressed thro…		2167-8359		2022	10				e14163	10.7717/peerj.14163	http://dx.doi.org/10.7717/peerj.14163
J	Fleming, Patricia A.; Bateman, Philip W.	Novel predation opportunities in anthropogenic landscapes	ANIMAL BEHAVIOUR	Novel ecosystems ('emerging ecosystems') result when species occur in combinations and relative abundances that have not occurred previously within a given biome, due to deliberate or inadvertent human agency. Humans have changed the environment through disturbance, physical structures or additional resources. Many vertebrate predators inhabit cities, towns and other places that humans have built…	different topic and very generic, not focused on the wind-energy bat conflict	0003-3472	1095-8282	2018	138		145	155		10.1016/j.anbehav.2018.02.011	http://dx.doi.org/10.1016/j.anbehav.2018.02.011
J	Kruszynski, Cecilia; Bailey, Liam D.; Courtiol, Alexandre; Bach, Lothar; Bach, Petra; Goettsche, Matthias; Goettsche, Michael; Hill, Reinhold; Lindecke, Oliver; Matthes, Hinrich; Pommeranz, Henrik; Popa-Lisseanu, Ana G.; Seebens-Hoyer, Antje; Tichomirowa, Marion; Voigt, Christian C.	Identifying migratory pathways of Nathusius' pipistrelles (Pipistrellus nathusii) using stable hydrogen and strontium isotopes	RAPID COMMUNICATIONS IN MASS SPECTROMETRY	Rationale Identifying migratory corridors of animals is essential for their effective protection, yet the exact location of such corridors is often unknown, particularly for elusive animals such as bats. While migrating along the German coastline, Nathusius' pipistrelles (Pipistrellus nathusii) are regularly killed at wind turbines. Therefore, we explored the paths taken on their annual journey. …	1	0951-4198	1097-0231	2021	35	6			e9031	10.1002/rcm.9031	http://dx.doi.org/10.1002/rcm.9031
J	Nguyen, Tuan N.; Ruangwiset, Annop; Bumrungsri, Sara	Vertical stratification in foraging activity of Chaerephon plicatus (Molossidae, Chiroptera) in Central Thailand	MAMMALIAN BIOLOGY	Chaerephon plicatus consumes large amounts of planthoppers, which are the most serious pest in Asian rice fields. Brown planthoppers (Nilaparvata lugens) are known to migrate at high altitude and can cause severe damage and economic loss over a large area. However, we lack evidence whether this bat species also forage at high altitudes. This study investigated the stratification in foraging activ…		1616-5047	1618-1476	2019	96		1	6		10.1016/j.mambio.2019.03.003	http://dx.doi.org/10.1016/j.mambio.2019.03.003
J	Wiederholt, Ruscena; Lopez-Hoffman, Laura; Svancara, Colleen; McCracken, Gary; Thogmartin, Wayne; Diffendorfer, Jay E.; Mattsson, Brady; Bagstad, Kenneth; Cryan, Paul; Russell, Amy; Semmens, Darius; Medellin, Rodrigo A.	Optimizing conservation strategies for Mexican free-tailed bats: a population viability and ecosystem services approach	BIODIVERSITY AND CONSERVATION	Conservation planning can be challenging due to the need to balance biological concerns about population viability with social concerns about the benefits biodiversity provide to society, often while operating under a limited budget. Methods and tools that help prioritize conservation actions are critical for the management of at-risk species. Here, we use a multi-attribute utility function to as…		0960-3115	1572-9710	2015	24	1	63	82		10.1007/s10531-014-0790-7	http://dx.doi.org/10.1007/s10531-014-0790-7
J	Drake, Evan C.; Gignoux-Wolfsohn, Sarah; Maslo, Brooke	Systematic Review of the Roost-Site Characteristics of North American Forest Bats: Implications for Conservation	DIVERSITY-BASEL	Continued declines in North American bat populations can be largely attributed to habitat loss, disease, and wind turbines. These declines can be partially mitigated through actions that boost reproductive success; therefore, management aimed at promoting availability of high-quality roosting habitat is an important conservation goal. Following the principles of the umbrella species concept, if c…			1424-2818	2020	12	2			76	10.3390/d12020076	http://dx.doi.org/10.3390/d12020076
J	Kafash, Anooshe; Ashrafi, Sohrab; Yousefi, Masoud	Biogeography of bats in Iran: Mapping and disentangling environmental and historical drivers of bat richness	JOURNAL OF ZOOLOGICAL SYSTEMATICS AND EVOLUTIONARY RESEARCH	Bats are facing several threats like land-use change, habitat loss, overexploitation for food, mortality at wind energy turbine installations, disease, and climate change worldwide. Defining biodiversity of bat species can help conservation biologists to prioritize areas for bat conservation. In this study, we assembled distribution records of all bats of Iran to generate the first richness map o…		0947-5745	1439-0469	2021	59	7	1546	1556		10.1111/jzs.12520	http://dx.doi.org/10.1111/jzs.12520
Selection did not match with topic (wind energy-bat conflict)
J	Reddy, Kumeshan; Saha, Akshay K.	A review of swarm-based metaheuristic optimization techniques and their application to doubly fed induction generator ?	HELIYON	In this paper, a review of Metaheuristic Optimization Techniques (MOT) which are currently in use for optimization in a vast range of problems, is presented. MOT are known for their simplicity and stochastic nature and successfully applied to solve complex engineering problems. Although there exist various categories of MOT, the techniques from swarm intelligence is reviewed in this paper. An exp…	different topic		2405-8440	2022	8	10			e10956	10.1016/j.heliyon.2022.e10956	http://dx.doi.org/10.1016/j.heliyon.2022.e10956
J	Jeal, Corey; Perold, Vonica; Ralston-Paton, Samantha; Ryan, Peter G.	Impacts of a concentrated solar power trough facility on birds and other wildlife in South Africa	OSTRICH	This study assesses bird and wildlife mortality and changes in bird species communities at a 50 MW utility-scale concentrated solar power parabolic trough facility in South Africa. The facility was searched for evidence of large vertebrate mortalities over three months. Eight bird carcasses were recorded in the solar field, all of which probably died prior to the study period. Carcass persistence…	solar power	0030-6525	1727-947X	2019	90	2	129	137		10.2989/00306525.2019.1581296	http://dx.doi.org/10.2989/00306525.2019.1581296
J	Caporale, Diana; Sangiorgio, Valentino; Amodio, Alessandro; De Lucia, Caterina	Multi-criteria and focus group analysis for social acceptance of wind energy	ENERGY POLICY	In the last decades, the debate on renewable energy has received international attention. In the European countries, several wind energy projects encounter objections and protests from the neighbouring population of wind farm sites. This study aims to understand the drivers of this obstructive behaviour suggesting the main issues to discuss for adequate regulatory strategies to promote at communi…	social study	0301-4215	1873-6777	2020	140				111387	10.1016/j.enpol.2020.111387	http://dx.doi.org/10.1016/j.enpol.2020.111387
J	Keehn, Jade E.; Shoemaker, Kevin T.; Feldman, Chris R.	Population-level effects of wind farms on a desert lizard	JOURNAL OF WILDLIFE MANAGEMENT	Renewable forms of energy production can have major societal benefits including reduced carbon pollution and decreased dependence on fossil fuels but are not without associated costs. For example, habitat degradation at renewable energy production sites may affect the persistence of wildlife populations. We assessed the effects of wind farms in the San Gorgonio Wind Resource Area near Palm Spring…	effect on reptiles measured	0022-541X	1937-2817	2019	83	1	145	157		10.1002/jwmg.21565	http://dx.doi.org/10.1002/jwmg.21565
J	Sovacool, Benjamin K.	The avian and wildlife costs of fossil fuels and nuclear power	JOURNAL OF INTEGRATIVE ENVIRONMENTAL SCIENCES	Environmentalists and environmental scientists have criticized wind energy in various forums for its negative impacts on wildlife, especially birds. This article highlights that nuclear power and fossil-fuelled power systems have a host of environmental and wildlife costs as well, particularly for birds. Therefore, as a low-emission, low-pollution energy source, the wider use of wind energy can s…	focused on bird fatalities	1943-815X	1943-8168	2012	9	4	255	278		10.1080/1943815X.2012.746993	http://dx.doi.org/10.1080/1943815X.2012.746993
J	Shipley, Jeremy Ryan; Kelly, Jeffrey F.; Frick, Winifred F.	Toward integrating citizen science and radar data for migrant bird conservation	REMOTE SENSING IN ECOLOGY AND CONSERVATION	Migrating birds face an array of challenging conditions and hazards during their annual movements, including novel threats of mortality from anthropogenic structures, such as wind energy turbines and buildings. There is a need for new data sources that can be used to create risk assessments across a wide range of spatial and temporal scales, and weather radar data have shown promise in this regar…	focused on bird migration		2056-3485	2018	4	2	127	136		10.1002/rse2.62	http://dx.doi.org/10.1002/rse2.62
J	Conkling, Tara J.; McClure, Christopher J. W.; Cuadros, Sandra; Loss, Scott R.; Katzner, Todd E.	Limited rigor in studies of raptor mortality and mitigation at wind power facilities	BIOLOGICAL CONSERVATION	Wind power is an expanding source of renewable energy. However, there are ecological challenges related to wind energy generation, including collisions of wildlife with turbines. Lack of rigor, and variation in study design, together limit efforts to understand the broad-scale effects of wind power infrastructure on wildlife populations. It is not clear, however, whether these types of limitation…		0006-3207	1873-2917	2022	275				109707	10.1016/j.biocon.2022.109707	http://dx.doi.org/10.1016/j.biocon.2022.109707
J	Xu, He; Li, Dong; Hou, Xiyong; Yu, Xiubo; Liu, Yubin; Li, Xiaowei; Li, Baoquan; Chen, Linlin; Wang, Xiaoli; Xia, Shaoxia	Home Range and Habitat Disturbance Identification for a Vulnerable Shorebird Species (Larus saundersi) in the Yellow River Delta, China	JOURNAL OF COASTAL RESEARCH	Understanding the home range of animal species can be helpful to biodiversity and habitat conservation. Saunders's Gull (Lams saundersi), one of the vulnerable birds in the world, has become an important indicator species to measure the quality of ecological environment in the coastal wetlands of the Yellow River Delta. Information about habitat selection of the species has so far been mainly fro…	focused on bird fatalities	0749-0208	1551-5036	2021	37	4	737	748		10.2112/JCOASTRES-D-20-00091.1	http://dx.doi.org/10.2112/JCOASTRES-D-20-00091.1
J	Allison, Taber D.; Jedrey, Ellen; Perkins, Simon	Avian issues for-offshore wind development	MARINE TECHNOLOGY SOCIETY JOURNAL	Wind energy is the fastest growing source of electricity in the U. S., and the energy potential in the offshore environment is enormous. Environmental concerns have focused on effects on birds,and in this paper we briefly review these effects in the context of methods for assessing preconstruction risk and postconstruction impact. Federal statutes and legislation, including the National Environme…	focused on bird fatalities	0025-3324	1948-1209	2008	42	2	28	38		10.4031/002533208786829115	http://dx.doi.org/10.4031/002533208786829115
J	Loss, Scott R.; Will, Tom; Marra, Peter P.	Estimates of bird collision mortality at wind facilities in the contiguous United States	BIOLOGICAL CONSERVATION	Wind energy has emerged as a promising alternative to fossil fuels, yet the impacts of wind facilities on wildlife remain unclear. Prior studies estimate between 10,000 and 573,000 fatal bird collisions with U.S. wind turbines annually; however, these studies do not differentiate between turbines with a monopole tower and those with a lattice tower, the former of which now comprise the vast major…	focused on bird fatalities	0006-3207	1873-2917	2013	168		201	209		10.1016/j.biocon.2013.10.007	http://dx.doi.org/10.1016/j.biocon.2013.10.007
J	Morinha, Francisco; Travassos, Paulo; Seixas, Fernanda; Martins, Ana; Bastos, Rita; Carvalho, Diogo; Magalhaes, Paula; Santos, Mario; Bastos, Estela; Cabral, Joao A.	Differential mortality of birds killed at wind farms in Northern Portugal	BIRD STUDY	Capsule The Skylark Alauda arvensis had the highest overall mortality in ten Northern Portuguese wind farms surveyed between 2006 and 2011. Analysis from the integration of conventional and molecular techniques suggest a sex and age biased mortality affecting mainly adult males (90.9%), which may be related to their characteristic breeding male song-flights making them highly vulnerable to collis…	focused on bird fatalities	0006-3657	1944-6705	2014	61	2	255	259		10.1080/00063657.2014.883357	http://dx.doi.org/10.1080/00063657.2014.883357
J	Angel Farfan, Miguel; Duarte, Jesus; Fa, John E.; Real, Raimundo; Mario Vargas, Juan	Testing for errors in estimating bird mortality rates at wind farms and power lines	BIRD CONSERVATION INTERNATIONAL	Wind power, as an alternative to fossil fuels, is increasingly common, and is expanding worldwide. Wind farms cause mortality of flying animals through collision with moving rotor blades, and from electrocution on associated power lines. Avian mortality rates have been estimated from birds collected under turbines over varying time intervals. However, without adequate and frequent monitoring, dea…	focused on bird fataliites	0959-2709	1474-0001	2017	27	3	431	439		10.1017/S0959270916000460	http://dx.doi.org/10.1017/S0959270916000460
J	Kitano, Masato; Ino, Masafumi; Smallwood, K. Shawn; Shiraki, Saiko	Seasonal Difference in Carcass Persistence Rates at Wind Farms with Snow, Hokkaido, Japan	ORNITHOLOGICAL SCIENCE	Carcass persistence rates strongly affect estimation of avian fatalities resulting from collisions with wind turbines. Our aim was to compare bird carcass persistence rates based on trials during different seasons at wind farms where the ground was snow covered in winter. Carcass persistence was found to be considerably shorter during late winter than during summer/autumn, and was considered to r…	focused on bird fatalities	1347-0558		2020	19	1	63	71		10.2326/osj.19.63	http://dx.doi.org/10.2326/osj.19.63
J	Kitano, Masato; Smallwood, K. Shawn; Fukaya, Keiichi	Bird carcass detection from integrated trials at multiple wind farms	JOURNAL OF WILDLIFE MANAGEMENT	It is often necessary to estimate the number of wind turbine collision fatalities to assess impacts to birds following construction of wind farms. Detection of bird carcasses at wind turbines in the field is affected by carcass persistence and searcher detection rate. Integrated detection trials, which integrate carcass persistence and searcher detection trials into the periodic fatality search, …	focused on bird fatalities	0022-541X	1937-2817	2023	87	1				10.1002/jwmg.22326	http://dx.doi.org/10.1002/jwmg.22326
J	Watson, Richard T.; Kolar, Patrick S.; Ferrer, Miguel; Nygard, Torgeir; Johnston, Naira; Hunt, W. Grainger; Smit-Robinson, Hanneline A.; Farmer, Christopher J.; Huso, Manuela; Katzner, Todd E.	RAPTOR INTERACTIONS WITH WIND ENERGY: CASE STUDIES FROM AROUND THE WORLD	JOURNAL OF RAPTOR RESEARCH	The global potential for wind power generation is vast, and the number of installations is increasing rapidly. We review case studies from around the world of the effects on raptors of wind-energy development. Collision mortality, displacement, and habitat loss have the potential to cause population-level effects, especially for species that are rare or endangered. The impact on raptors has much …	focused on bird fatalities	0892-1016	2162-4569	2018	52	1	1	18		10.3356/JRR-16-100.1	http://dx.doi.org/10.3356/JRR-16-100.1
J	Grodsky, Steven M.; Jennelle, Christopher S.; Drake, David	BIRD MORTALITY AT A WIND-ENERGY FACILITY NEAR A WETLAND OF INTERNATIONAL IMPORTANCE	CONDOR	Wind turbines provide a source of renewable energy to meet increasing human demand and offset the costs of fossil fuel usage and nuclear power generation. Birds are killed and displaced at wind facilities, so increased understanding of the drivers of mortality and displacement will assist planners considering the future placement and use of wind facilities. Our objectives were to assess the effec…	focused on bird fatalities	0010-5422	1938-5129	2013	115	4	700	711		10.1525/cond.2013.120167	http://dx.doi.org/10.1525/cond.2013.120167
J	Marques, Ana Teresa; Batalha, Helena; Rodrigues, Sandra; Costa, Hugo; Ramos Pereira, Maria Joao; Fonseca, Carlos; Mascarenhas, Miguel; Bernardino, Joana	Understanding bird collisions at wind farms: An updated review on the causes and possible mitigation strategies	BIOLOGICAL CONSERVATION	Bird mortality due to collisions with wind turbines is one of the major ecological concerns associated with wind farms. Data on the factors influencing collision risk and bird fatality are sparse and lack integration. This baseline information is critical to the development and implementation of effective mitigation measures and, therefore, is considered a priority research topic. Through an exte…	focused on bird fatalities	0006-3207	1873-2917	2014	179		40	52		10.1016/j.biocon.2014.08.017	http://dx.doi.org/10.1016/j.biocon.2014.08.017
J	Pescador, Moises; Gomez Ramirez, Juan Ignacio; Peris, Salvador J.	Effectiveness of a mitigation measure for the lesser kestrel (Falco nawnanni) in wind farms in Spain	JOURNAL OF ENVIRONMENTAL MANAGEMENT	Central-eastern Spain is characterised as being a flat and relatively open landscape, greatly used for agricultural purposes and with a high density of wind installations. This landscape also hosts a large population of the lesser kestrel (Falco naurnanni), one of the species most threatened by collisions with wind turbines. During a ten-year period, we analysed bird mortality by recording deaths…	focused on bird fatalities	0301-4797	1095-8630	2019	231		919	925		10.1016/j.jenvman.2018.10.094	http://dx.doi.org/10.1016/j.jenvman.2018.10.094
J	Welcker, Jorg; Liesenjohann, Monique; Blew, Jan; Nehls, Georg; Gruenkorn, Thomas	Nocturnal migrants do not incur higher collision risk at wind turbines than diurnally active species	IBIS	Nocturnally migrating birds, particularly passerines, are known to be vulnerable to collision with man- made structures such as buildings, towers or offshore platforms, yet information with respect to wind farms is ambiguous. We recorded bird flight intensities using radar during autumn migration at four wind farms situated within a major migration flyway in northern Germany and simultaneously co…	focused on bird fatalities	0019-1019	1474-919X	2017	159	2	366	373		10.1111/ibi.12456	http://dx.doi.org/10.1111/ibi.12456
J	Bose, Anushika; Duerr, Tobias; Klenke, Reinhard A.; Henle, Klaus	Assessing the spatial distribution of avian collision risks at wind turbine structures in Brandenburg, Germany	CONSERVATION SCIENCE AND PRACTICE	The risk of collision with wind turbines remains a critical issue for bird conservation. Undoubtedly, for the continued development of wind farms to increase the energy capacity, wind farm locations must be carefully chosen going forward. This can be achieved not only by avoiding areas with higher bird densities but also by avoiding installations at sensitive distances from their ecologically imp…	focused on bird fatalities		2578-4854	2020	2	6			e199	10.1111/csp2.199	http://dx.doi.org/10.1111/csp2.199
J	Johnson, Douglas H.; Loss, Scott R.; Smallwood, K. Shawn; Erickson, Wallace P.	Avian fatalities at wind energy facilities in North America: a comparison of recent approaches	HUMAN-WILDLIFE INTERACTIONS	Three recent publications have estimated the number of birds killed each year by wind energy facilities at 2012 build-out levels in the United States. The 3 publications differ in scope, methodology, and resulting estimates. We compare and contrast characteristics of the approaches used in the publications. In addition, we describe decisions made in obtaining the estimates that were produced. Des…	focused on bird fatalities	1934-4392	1936-8046	2016	10	1	7	18
J	Martin, Beatriz; Perez-Bacalu, Coline; Onrubia, Alejandro; De Lucas, Manuela; Ferrer, Miguel	Impact of wind farms on soaring bird populations at a migratory bottleneck	EUROPEAN JOURNAL OF WILDLIFE RESEARCH	Collision with turbines at wind farms is expected to have a greater impact on birds at particular sites where high concentrations of individuals occur, such as migration bottleneck areas. The Strait of Gibraltar (southern Spain) has long been recognized as the most important bottleneck in western Europe for soaring bird migration. Moreover, this area is within one of the most important potential …	focused on bird fatalities	1612-4642	1439-0574	2018	64	3			33	10.1007/s10344-018-1192-z	http://dx.doi.org/10.1007/s10344-018-1192-z
J	Diffendorfer, Jay E.; Stanton, Jessica C.; Beston, Julie A.; Thogmartin, Wayne E.; Loss, Scott R.; Katzner, Todd E.; Johnson, Douglas H.; Erickson, Richard A.; Merrill, Matt D.; Corum, Margo D.	Demographic and potential biological removal models identify raptor species sensitive to current and future wind energy	ECOSPHERE	A central challenge in applied ecology is understanding the effect of anthropogenic fatalities on wildlife populations and predicting which populations may be particularly vulnerable and in greatest need of management attention. We used three approaches to investigate the potential effects of fatalities from collisions with wind turbines on 14 raptor species for both current (106 GW) and anticipa…	focused on bird fatalities	2150-8925		2021	12	6			e03531	10.1002/ecs2.3531	http://dx.doi.org/10.1002/ecs2.3531
J	Alanazi, Mohana; Alanazi, Abdulaziz; Almadhor, Ahmad; Rauf, Hafiz Tayyab	An Improved Fick's Law Algorithm Based on Dynamic Lens-Imaging Learning Strategy for Planning a Hybrid Wind/Battery Energy System in Distribution Network	MATHEMATICS	In this paper, optimal and multi-objective planning of a hybrid energy system (HES) with wind turbine and battery storage (WT/Battery) has been proposed to drop power loss, smooth voltage profile, enhance customers reliability, as well as minimize the net present cost of the hybrid system plus the battery degradation cost (BDC). Decision variables include the installation site of the hybrid syste…	different topic		2227-7390	2023	11	5			1270	10.3390/math11051270	http://dx.doi.org/10.3390/math11051270
J	Arnold, Philip; Moll, Jochen; Krozer, Viktor	Design of a sparse antenna array for radar-based structural health monitoring of wind turbine blades	IET RADAR SONAR AND NAVIGATION	The imaging performance of a sparse antenna array depends on the arrangement of the transmitting and receiving elements. In this study, the authors systematically extend the work presented by Caba and Boreman by a constraint optimisation of the Y-shaped antenna arrangement. This will lead to an improved point-spread function with reduced sidelobes. It was found that a 30% improvement of the imagi…	different topic	1751-8784	1751-8792	2017	11	8	1259	1265		10.1049/iet-rsn.2016.0355	http://dx.doi.org/10.1049/iet-rsn.2016.0355
J	Kumar, Selvaraj Ramesh; Anoop, V; Arun, P. R.; Jayapal, Rajah; Ali, A. Mohamed Samsoor	Avian mortalities from two wind farms at Kutch, Gujarat and Davangere, Karnataka, India	CURRENT SCIENCE	Wind power is renewable and helps reduce greenhouse gas emission from the energy sector; however, it also has undesirable impacts on the environment. Studies from Europe and the USA report negative impact of wind farms on wildlife, especially on birds. India, the fourth largest producer of wind energy and also a mega biodiverse country has little information on this issue. Here, we report bird co…	focused on bird fatalities	0011-3891		2019	116	9	1587	1592		10.18520/cs/v116/i9/1587-1592	http://dx.doi.org/10.18520/cs/v116/i9/1587-1592
J	Negami, Masahiro; Hibino, Shinya; Kawano, Akihito; Nomura, Yoshimichi; Tanaka, Ryozo; Igashira, Kenichiroh	Development of Highly Durable Thermal Barrier Coating by Suppression of Thermally Grown Oxide	JOURNAL OF ENGINEERING FOR GAS TURBINES AND POWER-TRANSACTIONS OF THE ASME	Durability of thermal barrie coating (TBC) systems is important because of recent rising of turbine inlet temperature (TIT) for improved efficiency of industrial gas turbine engines. However, high-temperature environment accelerates the degradation of the TBC as well as causes spoiling of the top coat. Spalling of the top coat may be attributed to several factors, bat evidently the growth of ther…	different topic	0742-4795	1528-8919	2018	140	8			82101	10.1115/1.4038607	http://dx.doi.org/10.1115/1.4038607
J	Mousavi, Seyed Ali; Toopshekan, Ashkan; Mehrpooya, Mehdi; Delpisheh, Mostafa	Comprehensive exergetic performance assessment and techno-financial optimization of off-grid hybrid renewable configurations with various dispatch strategies and solar tracking systems	RENEWABLE ENERGY	The suitable selection of a dispatch strategy in a hybrid renewable configuration is essential in determining optimum scenarios. In this study, to determine the most reliable and economical way to meet the electricity demand of remote areas, an off-grid hybrid renewable configuration comprised of PV panels, wind turbines, a battery bank, and a biogas generator (as backup) is proposed. To this end…	technical paper about wind turbines	0960-1481	1879-0682	2023	210		40	63		10.1016/j.renene.2023.04.018	http://dx.doi.org/10.1016/j.renene.2023.04.018
J	Langholz, Nils; Seewig, Joerg; Reithmeier, Eduard	Robust surface fitting-Using weights based on a priori knowledge about the measurement process	WEAR	Modern surface layouts like automotive cylinder liners, turbine blades or seal faces need high information content. This high information content can only be reached with modern 3D-surface measurement techniques like confocal microscopy or white light interferometry. For an analysis of the surface properties, an antecedent surface fitting is necessary. This surface fit has to be robust and must b…	technical paper about wind turbines	0043-1648		2009	266	5-6	515	517		10.1016/j.wear.2008.04.055	http://dx.doi.org/10.1016/j.wear.2008.04.055
J	Law, Cameron; Lancaster, Lesley; Hall, Jeanette; Handy, Sam; Hinchliffe, Mike; O'Brien, Clare; O'Brien, Katie; Watts, Sam; O'Brien, David	Quantifying the differences in avian attack rates on reptiles between an infrastructure and a control site	EUROPEAN JOURNAL OF WILDLIFE RESEARCH	Increased demand for renewable energy has led to growth in the use of land for electricity generation and associated infrastructure. Land-based wind farms are amongst the commonest generators of renewable energy. To date, most research on the effects of wind farms on wildlife have focussed on birds and bats, with very little work on terrestrial taxa. We hypothesised that widely reported negative …	different topic	1612-4642	1439-0574	2020	66	4			54	10.1007/s10344-020-01393-y	http://dx.doi.org/10.1007/s10344-020-01393-y
J	Dadak, Ali; Mehrpooya, Mehdi; Kasaeian, Alibakhsh	Design and development of an innovative integrated structure for the production and storage of energy and hydrogen utilizing renewable energy	SUSTAINABLE ENERGY TECHNOLOGIES AND ASSESSMENTS	Herein, solar dish collector, phase change material energy storage, solid oxide electrolysis cell, and thermoelectric generator sub-systems for synchronous supply of hydrogen and electricity in Farakhi village was introduced for the first time and comprehensively investigated. A hybrid renewable energy system was integrated into the integrated structure to generate and store the direct current el…	different topic	2213-1388	2213-1396	2021	45				101123	10.1016/j.seta.2021.101123	http://dx.doi.org/10.1016/j.seta.2021.101123
J	Brka, Adel; Al-Abdeli, Yasir M.; Kothapalli, Ganesh	Predictive power management strategies for stand-alone hydrogen systems: Operational impact	INTERNATIONAL JOURNAL OF HYDROGEN ENERGY	This paper compares the operational impacts of both predictive and reactive Power Management Strategies (P-PMS and R-PMS). The study is implemented for a stand-alone hybrid system based on wind turbines (WG), batteries (BAT) and hydrogen technology. The P-PMS uses real-time Neural Network (NN) predictions of wind speed and load demand to adjust the control set points affecting the switching of de…	different topic	0360-3199	1879-3487	2016	41	16	6685	6698		10.1016/j.ijhydene.2016.03.085	http://dx.doi.org/10.1016/j.ijhydene.2016.03.085
J	Gauthreaux, Sidney A., Jr.; Livingston, John W.	Monitoring bird migration with a fixed-beam radar and a thermal-imaging camera	JOURNAL OF FIELD ORNITHOLOGY	Previous studies using thermal imaging cameras (TI) have used target size as an indicator of target altitude when radar was not available, C this approach may lead to errors if birds that differ greatly in size are actually flying at the same altitude. To overcome this potential difficulty and obtain more accurate measures of the flight altitudes and numbers of individual migrants, we have develo…	focused on bird migration	0273-8570	1557-9263	2006	77	3	319	328		10.1111/j.1557-9263.2006.00060.x	http://dx.doi.org/10.1111/j.1557-9263.2006.00060.x
J	Baasch, David M.; Hegg, Amanda M.; Dwyer, James F.; Caven, Andrew J.; Taddicken, William E.; Worley, Catherine A.; Medaries, Amanda H.; Wagner, Cody G.; Dunbar, Phoebe G.; Mittman, Nicole D.	Mitigating avian collisions with power lines through illumination with ultraviolet light	AVIAN CONSERVATION AND ECOLOGY	Collisions with anthropogenic structures by long-distance migrants and threatened and endangered species are a growing global conservation concern. Increasing the visibility of these structures may reduce collisions but may only be accepted by local residents if it does not create a visual disturbance. Recent research has shown the potential for ultraviolet (UV) light, which is nearly imperceptib…	focused on bird fatalities	1712-6568		2022	17	2			9	10.5751/ACE-02217-170209	http://dx.doi.org/10.5751/ACE-02217-170209
J	Milligan, Megan C.; Johnston, Aaron N.; Beck, Jeffrey L.; Taylor, Kaitlyn L.; Hall, Embere; Knox, Lee; Cufaude, Teal; Wallace, Cody; Chong, Geneva; Kauffman, Matthew J.	Wind-energy development alters pronghorn migration at multiple scales	ECOLOGY AND EVOLUTION	Migration is a critical behavioral strategy necessary for population persistence and ecosystem functioning, but migration routes have been increasingly disrupted by anthropogenic activities, including energy development. Wind energy is the world's fastest growing source of electricity and represents an important alternative to hydrocarbon extraction, but its effects on migratory species beyond bi…	focused on large mammal displacemnet	2045-7758		2023	13	1			e9687	10.1002/ece3.9687	http://dx.doi.org/10.1002/ece3.9687
J	Mateos-Rodriguez, Maria; Munoz, Antonio-Roman; Arroyo, Gonzalo M.	ASSESSMENT OF OFFSHORE WIND FARM EFFECTS ON BIRDS AND NEEDS TO PLAN THEIR FUTURE DEVELOPMENT IN SPAIN	ARDEOLA-INTERNATIONAL JOURNAL OF ORNITHOLOGY	Wind farms have a negative impact on several animal populations, with birds and bats assumed to be among the most heavily affected taxa. In addition to the extensive development of wind power on land, currently several European countries have offshore wind farms (OWFs) in operation, as well as proposals to build many more. Considering that seabirds spend more than 90% of their life at sea, it is …	focused on bird fatalities	0570-7358	2341-0825	2012	59	2	217	236		10.13157/arla.59.2.2012.217	http://dx.doi.org/10.13157/arla.59.2.2012.217
J	So, RMC; Gatski, TB; Sommer, TP	Morkovin hypothesis and the modeling of wall-bounded compressible turbulent flows	AIAA JOURNAL	Modeling of compressible wall-bounded turbulent flows relies on the hypothesis of Morkovin, who suggested that compressibility effects on turbulence could be accounted for by the mean density variations alone. This hypothesis has been shown to yield good results for the mean velocity and mean temperature fields when the incompressible turbulence models are extended directly to calculate compressi…	technical paper about wind turbines	0001-1452	1533-385X	1998	36	9	1583	1592		10.2514/3.14010	http://dx.doi.org/10.2514/3.14010
J	Verma, Amrit Shankar; Yan, Jiquan; Hu, Weifei; Jiang, Zhiyu; Shi, Wei; Teuwen, Julie J. E.	A review of impact loads on composite wind turbine blades: Impact threats and classification	RENEWABLE & SUSTAINABLE ENERGY REVIEWS	A fiber-reinforced composite wind turbine blade (WTB) is exposed to numerous impact threats during its service life causing damages that can be detrimental to its structural integrity. Currently, impact loads are not considered during blade design, so high safety factors are introduced, which result in a conservative design. However, as wind turbine blades become stiffer and lighter and health mo…	technical paper about wind turbines	1364-0321	1879-0690	2023	178				113261	10.1016/j.rser.2023.113261	http://dx.doi.org/10.1016/j.rser.2023.113261
J	Ferreira, Daniel; Freixo, Claudia; Cabral, Joao Alexandre; Santos, Mario	Is wind energy increasing the impact of socio-ecological change on Mediterranean mountain ecosystems? Insights from a modelling study relating wind power boost options with a declining species	JOURNAL OF ENVIRONMENTAL MANAGEMENT	The growing concern about future challenges of energy security and climate change has led to the expansion of renewable energy production, with a special emphasis on wind power. Despite the environmental advantages of wind power, it's important to assess the impacts caused by the presence of wind farms on wildlife, particularly on species also affected by habitat loss and degradation. In Mediterr…	focused on bird fatalities	0301-4797	1095-8630	2019	238		283	295		10.1016/j.jenvman.2019.02.127	http://dx.doi.org/10.1016/j.jenvman.2019.02.127
J	Burch, Claire; Loraamm, Rebecca; Gliedt, Travis	The Green on Green Conflict in Wind Energy Development: A Case Study of Environmentally Conscious Individuals in Oklahoma, USA	SUSTAINABILITY	Development in wind energy technology and deployment of infrastructure reduces reliance on fossil fuels and can further energy security goals. Wind energy, however, can conflict with other green interests. The goal of this research was to examine the perceptions of environmentally conscious individuals at the intersection of wind energy development and biodiversity conservation interests. A major…	societal study		2071-1050	2020	12	19			8184	10.3390/su12198184	http://dx.doi.org/10.3390/su12198184
J	Yan, Xiaoan; Liu, Ying; Jia, Minping	A Fault Diagnosis Approach for Rolling Bearing Integrated SGMD, IMSDE and Multiclass Relevance Vector Machine	SENSORS	The vibration signal induced by bearing local fault has strong nonstationary and nonlinear property, which indicates that the conventional methods are difficult to recognize bearing fault patterns effectively. Hence, to obtain an efficient diagnosis result, the paper proposes an intelligent fault diagnosis approach for rolling bearing integrated symplectic geometry mode decomposition (SGMD), impr…	technical paper about wind turbines		1424-8220	2020	20	15			4352	10.3390/s20154352	http://dx.doi.org/10.3390/s20154352
J	Alanazi, Mohana; Attar, Hani; Amer, Ayman; Amjad, Ayesha; Mohamed, Mahmoud; Majid, Mohammed Sh.; Yahya, Khalid; Salem, Mohamed	A Comprehensive Study on the Performance of Various Tracker Systems in Hybrid Renewable Energy Systems, Saudi Arabia	SUSTAINABILITY	To compensate for the lack of fossil fuel-based energy production systems, hybrid renewable energy systems (HRES) would be a useful solution. Investigating different design conditions and components would help industry professionals, engineers, and policymakers in producing and designing optimal systems. In this article, different tracker systems, including vertical, horizontal, and two-axis trac…	different topic		2071-1050	2023	15	13			10626	10.3390/su151310626	http://dx.doi.org/10.3390/su151310626
J	Lee, Jekyoung; Lee, Jeong Ik; Yoon, Ho Joon; Cha, Jae Eun	Supercritical Carbon Dioxide turbomachinery design for water-cooled Small Modular Reactor application	NUCLEAR ENGINEERING AND DESIGN	The Supercritical Carbon Dioxide (S-CO2) Brayton cycle has been gaining attention due to its compactness and high efficiency at moderate turbine inlet temperature. Previous S-CO2 cycle research works in the field of nuclear engineering were focused on its application to the next generation reactor with higher turbine inlet temperature than the existing conventional water-cooled nuclear power plan…	different topic	0029-5493	1872-759X	2014	270		76	89		10.1016/j.nucengdes.2013.12.039	http://dx.doi.org/10.1016/j.nucengdes.2013.12.039
J	Annapandi, P.; Banumathi, R.; Pratheeba, N. S.; Manuela, A. Amala	An efficient optimal power flow management based microgrid in hybrid renewable energy system using hybrid technique	TRANSACTIONS OF THE INSTITUTE OF MEASUREMENT AND CONTROL	In this paper, the optimal power flow management-based microgrid in hybrid renewable energy sources with hybrid proposed technique is presented. The photovoltaic, wind turbine, fuel cell and battery are also presented. The proposed technique is the combined execution of both spotted hyena optimization and elephant herding optimization. Spotted hyena optimization is utilized to optimize the combin…	different topic	0142-3312	1477-0369	2021	43	1	248	264		10.1177/0142331220961687	http://dx.doi.org/10.1177/0142331220961687
J	Voigt, Christian C.	Insect fatalities at wind turbines as biodiversity sinks	CONSERVATION SCIENCE AND PRACTICE	Evidence is accumulating that insects are frequently killed by operating wind turbines, yet it is poorly understood if these fatalities cause population declines and changes in assemblage structures on various spatial scales. Current observations suggest that mostly hill-topping, swarming, and migrating insects interact with wind turbines. Recently, the annual loss of insect biomass at wind turbi…	focused on insects		2578-4854	2021	3	5			e366	10.1111/csp2.366	http://dx.doi.org/10.1111/csp2.366
J	Lopucki, Rafal; Mroz, Iwona	An assessment of non-volant terrestrial vertebrates response to wind farms-a study of small mammals	ENVIRONMENTAL MONITORING AND ASSESSMENT	The majority of studies on the effects of wind energy development on wildlife have been focused on birds and bats, whereas knowledge of the response of terrestrial, non-flying vertebrates is very scarce. In this paper, the impact of three functioning wind farms on terrestrial small mammal communities (rodents and shrews) and the population parameters of the most abundant species were studied. The…	focused on terrestrial mammals	0167-6369	1573-2959	2016	188	2			122	10.1007/s10661-016-5095-8	http://dx.doi.org/10.1007/s10661-016-5095-8
J	Mahendran, K.; Prabha, S. U.	Optimal control strategies for a hybrid renewable energy system: an ALANN/RNN technique	SOFT COMPUTING	In this paper, optimal control strategy for the power flow management of the grid-connected hybrid renewable energy system (HRES) is proposed. The proposed control strategy is the parallel execution of both the ant lion optimization with artificial neural network (ANN) and recurrent neural network (RNN), and hence it is named as ALANN/RNN. Here, the HRES is made out of photovoltaic, wind turbine,…	different topic	1432-7643	1433-7479	2019	23	24	13459	13475		10.1007/s00500-019-03885-9	http://dx.doi.org/10.1007/s00500-019-03885-9
J	Xu, Kang; He, Lingchao; Hu, Hanjian; Liu, Shun; Du, Yuanyuan; Wang, Zhiwei; Li, Yan; Li, Liyan; Khan, Alamgir; Wang, Genxuan	Positive ecological effects of wind farms on vegetation in China's Gobi desert	SCIENTIFIC REPORTS	With the rapid development of wind power, there are increasing concerns about the negative ecological effects of its construction and operation. However, previous studies have mainly focused on the effects of wind farms on flying fauna (i.e., birds and bats) or climate change separately from communities or ecosystems, and little attention has been paid to vegetation during wind farm operation. Fu…	different topic	2045-2322		2019	9				6341	10.1038/s41598-019-42569-0	http://dx.doi.org/10.1038/s41598-019-42569-0
J	Praveen Kumar, T.; Subrahmanyam, N.; Sydulu, Maheswarapu	Power Flow Management of the Grid-Connected Hybrid Renewable Energy System: A PLSANN Control Approach	IETE JOURNAL OF RESEARCH	This paper clarifies the optimal control strategy of Hybrid Renewable Energy System (HRES), which has the parallel execution of Lightning Search algorithm with Artificial Neural Network and Recurrent Neural Network (PLSANN). The projected system is composed of Photovoltaic (PV), Wind Turbine (WT), Fuel Cell (FC), and Battery, which can associate DC link and competent to balance the real and react…	different topic	0377-2063	0974-780X	2021	67	4	569	584		10.1080/03772063.2019.1565950	http://dx.doi.org/10.1080/03772063.2019.1565950
J	Eltamaly, Ali M.; Ali, Emad; Bumazza, Mourad; Mulyono, Sarwono; Yasin, Muath	Optimal Design of Hybrid Renewable Energy System for a Reverse Osmosis Desalination System in Arar, Saudi Arabia	ARABIAN JOURNAL FOR SCIENCE AND ENGINEERING	Saudi Arabia tries to build local desalination water stations to supply water to remote areas. Due to the low cost and energy requirements of reverse osmosis (RO) desalination technology, it has been used to supply fresh water to Arar City in the northeast of Saudi Arabia. In this paper, it is proposed to provide an average of 1000 cubic meters of water per day by using autonomous hybrid renewabl…	different topic	2193-567X	2191-4281	2021	46	10	9879	9897		10.1007/s13369-021-05645-0	http://dx.doi.org/10.1007/s13369-021-05645-0
J	Gandiglio, M.; Lanzini, A.; Leone, P.; Santarelli, M.; Borchiellini, R.	Thermoeconomic analysis of large solid oxide fuel cell plants: Atmospheric vs. pressurized performance	ENERGY	A detailed thermoeconomic analysis of two large solid oxide fuel cell-based power plants operating at atmospheric pressure and 20 bat, respectively, is assessed in this work. The analyzed systems employ SOFC-GT (gas turbine) modules as main power generators; a bottom HRSC (heat recovery steam cycle) to generate additional electricity from the SOFC-GT exhaust hot gases is also included. The thermo…	different topic	0360-5442	1873-6785	2013	55		142	155		10.1016/j.energy.2013.03.059	http://dx.doi.org/10.1016/j.energy.2013.03.059
J	Mursics, Jozsef; Urbancl, Danijela; Goricanec, Darko	Process of Formaldehyde and Volatile Organic Compounds' Removal from Waste Gases	APPLIED SCIENCES-BASEL	Waste gases that cannot be released into the environment are generated in chemical industrial processes. There are various physico-chemical processes for the treatment of these gases, but in most cases, they present a major cost to the company. There is an EU directive for each industrial area describing the best available techniques (BAT) and the prescribed environmental limits for the maximum d…	different topic		2076-3417	2020	10	14			4702	10.3390/app10144702	http://dx.doi.org/10.3390/app10144702
J	Li, Miaofen; Liu, Youmin; Wang, Tianyang; Chu, Fulei; Peng, Zhike	Adaptive synchronous demodulation transform with application to analyzing multicomponent signals for machinery fault diagnostics	MECHANICAL SYSTEMS AND SIGNAL PROCESSING	The combination of the complex structure and the nonstationary operating pattern makes the measured signal of the machinery a multi-component one with a complex time-varying spectral structure, challenging most time-frequency analysis methods in resolution, adaptability, and objectivity. As such, we propose a novel time-frequency analysis method, namely, the adaptive synchronous demodulation tran…	different topic	0888-3270	1096-1216	2023	191				110208	10.1016/j.ymssp.2023.110208	http://dx.doi.org/10.1016/j.ymssp.2023.110208
J	Baheri, Ali; Vermillion, Chris	Combined Plant and Controller Design Using Batch Bayesian Optimization: A Case Study in Airborne Wind Energy Systems	JOURNAL OF DYNAMIC SYSTEMS MEASUREMENT AND CONTROL-TRANSACTIONS OF THE ASME	This paper presents a novel data-driven nested optimization framework that addresses the problem of coupling between plant and controller optimization. This optimization strategy is tailored toward instances where a closed-form expression for the system dynamic response is unobtainable and simulations or experiments are necessary. Specifically, Bayesian optimization, which is a data-driven techni…	different topic	0022-0434	1528-9028	2019	141	9			91013	10.1115/1.4043224	http://dx.doi.org/10.1115/1.4043224
J	Wang, Rui; Xiong, Jian; He, Min-fan; Gao, Liang; Wang, Ling	Multi-objective optimal design of hybrid renewable energy system under multiple scenarios	RENEWABLE ENERGY	The design of hybrid renewable energy system (HRES) is crucial in terms of providing reliable power by renewable energies. So far, a number of studies have been conducted amongst which a single scenario based design is the mostly studied. However, we argue that handling multiple scenarios in the context of HRES design is more practical since operating conditions of a HRES (e.g., load demand) can …	different topic	0960-1481	1879-0682	2020	151		226	237		10.1016/j.renene.2019.11.015	http://dx.doi.org/10.1016/j.renene.2019.11.015
J	Kumara, Honnavalli N.; Babu, S.; Rao, G. Babu; Mahato, Santanu; Bhattacharya, Malyasri; Rao, Nitin Venkatesh Ranga; Tamiliniyan, D.; Parengal, Harif; Deepak, D.; Balakrishnan, Athira; Bilaskar, Mahesh	Responses of birds and mammals to long-established wind farms in India	SCIENTIFIC REPORTS	Wind turbines have been recognised as an alternative and clean-energy source with a low environmental impact. The selection of sites for wind-farm often creates serious conservation concerns on biodiversity. Wind turbines have become a serious threat to migratory birds as they collide with the turbine blades in some regions across the globe, while the impact on terrestrial mammals is relatively l…	focused on bird fatalities and terrestrial mammals	2045-2322		2022	12	1			1339	10.1038/s41598-022-05159-1	http://dx.doi.org/10.1038/s41598-022-05159-1
J	McCloskey, Michael A.; Mosher, Curtis L.; Henderson, Eric R.	Wind Energy Conversion by Plant-Inspired Designs	PLOS ONE	In 2008 the U.S. Department of Energy set a target of 20% wind energy by 2030. To date, induction-based turbines form the mainstay of this effort, but turbines are noisy, perceived as unattractive, a potential hazard to bats and birds, and their height hampers deployment in residential settings. Several groups have proposed that artificial plants containing piezoelectric elements may harvest wind…	technical paper about wind turbines	1932-6203		2017	12	1			e0170022	10.1371/journal.pone.0170022	http://dx.doi.org/10.1371/journal.pone.0170022
J	Taubmann, Julia; Kammerle, Jim-Lino; Andren, Henrik; Braunisch, Veronika; Storch, Ilse; Fiedler, Wolfgang; Suchant, Rudi; Coppes, Joy	Wind energy facilities affect resource selection of capercaillie Tetrao urogallus	WILDLIFE BIOLOGY	The recent increase in wind energy facilities (WEF) has led to concerns about their effect on wildlife. While the focus of most studies has mainly been on increased mortality of birds and bats due to collision, indirect effects, such as behavioural responses, arc currently gaining attention. Indeed, effects of WEF on the behaviour of forest dwelling wildlife still remain largely unknown. Using GP…	focused on birds	0909-6396	1903-220X	2021	2021	1			wlb.00737	10.2981/wlb.00737	http://dx.doi.org/10.2981/wlb.00737
J	Elgamal, M.; Korovkin, Nikolay; Menaem, A. Abdel; Elmitwally, Akram	Day-ahead complex power scheduling in a reconfigurable hybrid-energy islanded microgrid with responsive demand considering uncertainty and different load models	APPLIED ENERGY	This paper proposes a new operation management scheme (OMS) for next-day complex power scheduling in an islanded reconfigurable microgrid. Energy supply in the microgrid comes from wind turbines and photovoltaic generators as renewable dispersed generators (RDG). Meanwhile, there are two microturbine units and a fuel cell unit as dispatchable distributed generators (DDG). Also, a battery bank ene…	different topic	0306-2619	1872-9118	2022	309				118416	10.1016/j.apenergy.2021.118416	http://dx.doi.org/10.1016/j.apenergy.2021.118416
J	Lonsdorf, Eric V.; Gerber, James S.; Ray, Deepak; Slater, Steven J.; Allison, Taber D.	Assessing carcass relocation for offsetting golden eagle mortality at wind energy facilities	JOURNAL OF WILDLIFE MANAGEMENT	As wind energy expands to achieve the United States' net zero emission goals, compensatory mitigation will be required to offset negative effects on birds and bats. The golden eagle (Aquila chrysaetos) is particularly susceptible to collision with wind turbines, but only 1 option for offsetting mortalities has been approved by the United States Fish and Wildlife Service despite many sources of an…	focused on bird fatalities	0022-541X	1937-2817	2023						10.1002/jwmg.22478	http://dx.doi.org/10.1002/jwmg.22478
J	Reid, Tim; Krueger, Sonja; Whitfield, D. Philip; Amar, Arjun	Using spatial analyses of bearded vulture movements in southern Africa to inform wind turbine placement	JOURNAL OF APPLIED ECOLOGY	Concerns over CO2 emissions during energy generation and its effect on climate change have led to increases in the use of renewables, such as wind energy. However, there are also serious environmental concerns over this type of energy production due to its impacts on bats and birds. In southern Africa, bearded vultures have declined by >30% during recent decades. They are now regionally criticall…	focused on birds	0021-8901	1365-2664	2015	52	4	881	892		10.1111/1365-2664.12468	http://dx.doi.org/10.1111/1365-2664.12468
J	Ghavidel, Sahand; Aghaei, Jamshid; Muttaqi, Kashem M.; Heidari, Alireza	Renewable energy management in a remote area using Modified Gravitational Search Algorithm	ENERGY	In this paper, a small remote area which is located in Nigeria has been considered as a model to be tested by a managing scheme for providing both electricity and water. In this strategy, the groundwater is pumped into a water tank which can be later used for supplying required irrigation and drinking water. A PAT (Pump as Turbine) is used as a hybrid system for supplying electricity and water as…	technical paper about wind turbines	0360-5442	1873-6785	2016	97		391	399		10.1016/j.energy.2015.12.132	http://dx.doi.org/10.1016/j.energy.2015.12.132
J	Lopucki, Rafal; Klich, Daniel; Gielarek, Sylwia	Do terrestrial animals avoid areas close to turbines in functioning wind farms in agricultural landscapes?	ENVIRONMENTAL MONITORING AND ASSESSMENT	Most studies on the effects of wind energy on animals have focused on avian and bat activity, habitat use, and mortality, whereas very few have been published on terrestrial, non-volant wildlife. In this paper, we studied the utilization of functioning wind farm areas by four terrestrial animals common to agricultural landscapes: European roe deer, European hare, red fox, and the common pheasant.…	focused on terrestrial mammals	0167-6369	1573-2959	2017	189	7			343	10.1007/s10661-017-6018-z	http://dx.doi.org/10.1007/s10661-017-6018-z
J	Ibrahim, Amr M.; Swief, Rania A.	Comparison of modern heuristic algorithms for loss reduction in power distribution network equipped with renewable energy resources	AIN SHAMS ENGINEERING JOURNAL	This paper presents a comparison between four modern heuristic algorithms for optimal loss reduction of power distribution network equipped with renewable energy resources. These algorithms are Gravitational Search Algorithm (GSA), Bat Algorithm (BA), Imperialist Competitive Algorithm (ICA) and Flower Pollination Algorithm (FPA). Placing Renewable Distributed Generators (RDGs) such as wind turbin…	different topic	2090-4479	2090-4495	2018	9	4	3347	3358		10.1016/j.asej.2017.11.003	http://dx.doi.org/10.1016/j.asej.2017.11.003
J	Iacovides, H; Jackson, DC; Kelemenis, G; Launder, BE; Yuan, YM	Experiments on local heat transfer in a rotating square-ended U-bend	INTERNATIONAL JOURNAL OF HEAT AND FLUID FLOW	The paper reports measurements of local heat-transfer coefficients and the associated velocity field measured in turbulent flow through a square-ended U-bend which may be rotated in orthogonal mode. The flow thus has close generic similarities with that arising in the internal cooling passages of modern gas turbine blades. While for no rotation, the separation ahead of the Bat end wall of the U-b…	different topic	0142-727X	1879-2278	1999	20	3	302	310		10.1016/S0142-727X(99)00019-3	http://dx.doi.org/10.1016/S0142-727X(99)00019-3
J	Mousavi, Seyed Ali; Mehrpooya, Mehdi; Rad, Mohammad Amin Vaziri; Jahangir, Mohammad Hossein	A new decision-making process by integration of exergy analysis and techno-economic optimization tool for the evaluation of hybrid renewable systems	SUSTAINABLE ENERGY TECHNOLOGIES AND ASSESSMENTS	This investigation attempts to introduce an innovative decision-making process to assess the hybrid renewable configurations in various applications. For the first time, the two methodologies of Hybrid Optimization Model for Electric Renewables (HOMER) Pro software and exergetic evaluation are integrated. In this novel decision-making approach, a commercial and user-friendly optimizer software is…	different topic	2213-1388	2213-1396	2021	45				101196	10.1016/j.seta.2021.101196	http://dx.doi.org/10.1016/j.seta.2021.101196
J	Turbiner, Julia; Moreno-Bueno, Gema; Dahiya, Sonika; Sanchez-Estevez, Carolina; Hardisson, David; Prat, Jaime; Oliva, Esther; Palacios, Jose	Clinicopathological and molecular analysis of endometrial carcinoma associated with tamoxifen	MODERN PATHOLOGY	Use of tamoxifen for treatment and prevention of breast cancer is becoming increasingly common. Tamoxifen has been associated with increased risk of endometrial carcinoma, although the exact mechanism of action is unknown. The aim of our study was to seek a possible correlation between endometrial carcinoma, tamoxifen exposure and MSI, PTEN, beta-catenin and K-ras abnormalities. A group of 18 pat…	different topic	0893-3952	1530-0285	2008	21	8	925	936		10.1038/modpathol.2008.49	http://dx.doi.org/10.1038/modpathol.2008.49
J	Elsisi, M.; Soliman, Mahmoud; Aboelela, Magdy A. S.; Mansour, W.	Model predictive control of plug-in hybrid electric vehicles for frequency regulation in a smart grid	IET GENERATION TRANSMISSION & DISTRIBUTION	Integration between energy storage systems and renewable energy sources (RESs) can effectively smooth natural fluctuations of the latter and ensure better frequency regulation. Optimal performance of the plug-in hybrid electric vehicle (PEHV) battery, having longer plug-in than driving time, makes it a good candidate for integration with RESs. Decentralised model predictive control (MPC) is propo…	different topic	1751-8687	1751-8695	2017	11	16	3974	3983		10.1049/iet-gtd.2016.2120	http://dx.doi.org/10.1049/iet-gtd.2016.2120
J	Campedelli, T.; Londi, G.; Cutini, S.; Sorace, A.; Florenzano, G. Tellini	Raptor displacement due to the construction of a wind farm: preliminary results after the first 2 years since the construction	ETHOLOGY ECOLOGY & EVOLUTION	Wind energy has experienced a very rapid growth in the last few years and the majority of predictions speculate a similar scenario also for the near future. Despite the fact that wind energy is carbon free, and thus does not contribute to global warming, wind farms are not free from impacting the environment in which they are built, particularly bird and bat populations - impacts that, at least i…	focused on bird displacement	0394-9370	1828-7131	2014	26	4	376	391		10.1080/03949370.2013.862305	http://dx.doi.org/10.1080/03949370.2013.862305
J	Cobb, Mitchell; Deodhar, Nihar; Vermillion, Christopher	Lab-Scale Experimental Characterization and Dynamic Scaling Assessment for Closed-Loop Crosswind Flight of Airborne Wind Energy Systems	JOURNAL OF DYNAMIC SYSTEMS MEASUREMENT AND CONTROL-TRANSACTIONS OF THE ASME	This paper presents the experimental validation and dynamic similarity analysis for a lab-scale version of an airborne wind energy (AWE) system executing closed-loop motion control. Execution of crosswind flight patterns, achieved in this work through the asymmetric motion of three tethers, enables dramatic increases in energy generation compared with stationary operation. Achievement of crosswin…	different topic	0022-0434	1528-9028	2018	140	7			71005	10.1115/1.4038650	http://dx.doi.org/10.1115/1.4038650
J	Lentink, David; Dickinson, Michael H.	Rotational accelerations stabilize leading edge vortices on revolving fly wings	JOURNAL OF EXPERIMENTAL BIOLOGY	The aerodynamic performance of hovering insects is largely explained by the presence of a stably attached leading edge vortex (LEV) on top of their wings. Although LEVs have been visualized on real, physically modeled, and simulated insects, the physical mechanisms responsible for their stability are poorly understood. To gain fundamental insight into LEV stability on flapping fly wings we expres…	different topic	0022-0949	1477-9145	2009	212	16	2705	2719		10.1242/jeb.022269	http://dx.doi.org/10.1242/jeb.022269
J	Sadeghi, Saber; Askari, Ighball Baniasad	Prefeasibility techno-economic assessment of a hybrid power plant with photovoltaic, fuel cell and Compressed Air Energy Storage (CAES)	ENERGY	This paper presents a hybrid power generation system comprising of Photovoltaic (PV) panels, Molten Carbonate Fuel Cell (MCFC), Gas Turbine (GT), Thermal Energy Storage (TES), Battery (Bat) and a Compressed Air Energy Storage (CAES) system. The CAES pressure was considered to be regulated using a water reservoir system located at a suitable height place. The described system was designed to suppl…	different topic	0360-5442	1873-6785	2019	168		409	424		10.1016/j.energy.2018.11.108	http://dx.doi.org/10.1016/j.energy.2018.11.108
J	Luo, Liang; Abdulkareem, Sarkew S.; Rezvani, Alireza; Miveh, Mohammad Reza; Samad, Sarminah; Aljojo, Nahla; Pazhoohesh, Mehdi	Optimal scheduling of a renewable based microgrid considering photovoltaic system and battery energy storage under uncertainty	JOURNAL OF ENERGY STORAGE	This paper suggests a new energy management system for a grid-connected microgrid with various renewable energy resources including a photovoltaic (PV), wind turbine (WT), fuel cell (FC), micro turbine (MT) and battery energy storage system (BESS). For the PV system operating in the microgrid, an innovative mathematical modelling is presented. In this model, the effect of various irradiances in d…	different topic		2352-152X	2020	28				101306	10.1016/j.est.2020.101306	http://dx.doi.org/10.1016/j.est.2020.101306
J	Chen, C. Y. J.; Kuo, D.; Hsieh, Chia-Yen; Chen, Tim	System simulation and synchronization for optimal evolutionary design of nonlinear controlled systems	SMART STRUCTURES AND SYSTEMS	Due to the influence of nonlinearity and time-variation, it is difficult to establish an accurate model of concrete frame structures that adopt active controllers. Fuzzy theory is a relatively appropriate method but susceptible to human subjective experience to decrease the performance. This paper proposes a novel artificial intelligence based EBA (Evolved Bat Algorithm) controller with machine l…	different topic	1738-1584	1738-1991	2020	26	6	797	807		10.12989/sss.2020.26.6.797	http://dx.doi.org/10.12989/sss.2020.26.6.797
J	Talaat, M.; Sedhom, Bishoy E.; Hatata, A. Y.	A new approach for integrating wave energy to the grid by an efficient control system for maximum power based on different optimization techniques	INTERNATIONAL JOURNAL OF ELECTRICAL POWER & ENERGY SYSTEMS	In this paper, a Wave Energy Conversion (WEC) model consisting of a Savonius type wave turbine plus DC generator, Battery Energy Storage System (BESS), inverter, and Inductance-Capacitance-Inductance (LCL) filter is designed. In this study, the optimization techniques are used to maximize Savonius type wave turbine self efficiency considering different factors such as the height, depth, length, a…	different topic	0142-0615	1879-3517	2021	128				106800	10.1016/j.ijepes.2021.106800	http://dx.doi.org/10.1016/j.ijepes.2021.106800
J	Long, C. V.; Flint, J. A.; Lepper, P. A.	Insect attraction to wind turbines: does colour play a role?	EUROPEAN JOURNAL OF WILDLIFE RESEARCH	The phenomenon of wildlife mortality at wind turbine installations has been generating increasing concern, both for the continued development of the wind industry and for local ecology. While an increase in aerial insectivore activity in the vicinity resulting from insect attraction to turbines remains a strong possibility, little research exists on the possible causes for such events. In this pa…	focused on insects	1612-4642	1439-0574	2011	57	2	323	331		10.1007/s10344-010-0432-7	http://dx.doi.org/10.1007/s10344-010-0432-7
J	Geyer, Julia Turbiner; Angeles Lopez-Garcia, Maria; Sanchez-Estevez, Carolina; Sarrio, David; Moreno-Bueno, Gema; Franceschetti, Ilaria; Palacios, Jose; Oliva, Esther	Pathogenetic Pathways in Ovarian Endometrioid Adenocarcinoma A Molecular Study of 29 Cases	AMERICAN JOURNAL OF SURGICAL PATHOLOGY	It has been recently suggested that ovarian serous carcinoma follows a dualistic pathway with low-grade carcinomas arising from borderline tumors and high-grade carcinomas originating de novo. Similarly, our group has shown that based on their molecular profile endometrioid borderline tumors could predate low-grade endometrioid ovarian carcinomas (EOC). It is not clearly understood if low-grade E…	different topic	0147-5185	1532-0979	2009	33	8	1157	1163		10.1097/PAS.0b013e3181a902e1	http://dx.doi.org/10.1097/PAS.0b013e3181a902e1
J	Shahsavari, Ardavan; Rad, Mohammad Amin Vaziri; Pourfayaz, Fathollah; Kasaeian, Alibakhsh	Optimal sizing of an integrated CHP and desalination system as a polygeneration plant for supplying rural demands	ENERGY	Simultaneous production of electricity, heat, and water is a global challenge for rural residential areas. In the present study, techno-economic optimization of a system including PV, wind turbine, generator, battery, and CHP system alongside brackish water reverse osmosis desalination system is investigated. The proposed polygeneration hybrid system provides the required loads of a village and h…	different topic	0360-5442	1873-6785	2022	258				124820	10.1016/j.energy.2022.124820	http://dx.doi.org/10.1016/j.energy.2022.124820
J	Ghorbani, Narges; Kasaeian, Alibakhsh; Toopshekan, Ashkan; Bahrami, Leyli; Maghami, Amin	Optimizing a hybrid wind-PV-battery system using GA-PSO and MOPSO for reducing cost and increasing reliability	ENERGY	In this paper, a hybrid genetic algorithm with particle swarm optimization (GA-PSO) is applied for the optimal sizing of an off-grid house with photovoltaic panels, wind turbines, and battery. The GA-PSO is one of the most powerful single-objective optimization algorithms. In the other hand, the multi-objective PSO (MOPSO) can solve the optimization problems considering all objectives without tra…	different topic	0360-5442	1873-6785	2018	154		581	591		10.1016/j.energy.2017.12.057	http://dx.doi.org/10.1016/j.energy.2017.12.057
J	Tabatabaee, Sajad; Mortazavi, Seyed Saeedallah; Niknam, Taher	Stochastic scheduling of local distribution systems considering high penetration of plug-in electric vehicles and renewable energy sources	ENERGY	This paper investigates the optimal scheduling of electric power units in the renewable based local distribution systems considering plug-in electric vehicles (PEVs). The appearance of PEVs in the electric grid can create new challenges for the operation of distributed generations and power units inside the network. In order to deal with this issue, a new stochastic optimization method is devised…	different topic	0360-5442	1873-6785	2017	121		480	490		10.1016/j.energy.2016.12.115	http://dx.doi.org/10.1016/j.energy.2016.12.115
J	Elbaz, Abdurazaq; Guneser, Muhammet Tahir	Multi-Objective Optimization Method for Proper Configuration of Grid-Connected PV-Wind Hybrid System in Terms of Ecological Effects, Outlay, and Reliability	JOURNAL OF ELECTRICAL ENGINEERING & TECHNOLOGY	The assessment of the performance of grid hybrid frameworks depends primarily on the costs and reliability, associated with reduced greenhouse gas (GHG) emissions of the system. In this work, with objectives based on the minimization of two optimization features, namely loss of power supply probability (LPSP) and cost of energy (COE), multi-objective optimization of a grid-connected PV/wind turbi…	different topic	1975-0102	2093-7423	2021	16	2	771	782		10.1007/s42835-020-00635-y	http://dx.doi.org/10.1007/s42835-020-00635-y
J	Katebi, Javad; Shoaei-parchin, Mona; Shariati, Mahdi; Trung, Nguyen Thoi; Khorami, Majid	Developed comparative analysis of metaheuristic optimization algorithms for optimal active control of structures	ENGINEERING WITH COMPUTERS	A developed comparative analysis of metaheuristic optimization algorithms has been used for optimal active control of structures. The linear quadratic regulator (LQR) has ignored the external excitation in solving the Riccati equation with no sufficient optimal results. To enhance the efficiency of LQR and overcome the non-optimality problem, six intelligent optimization methods including BAT, BE…	different topic	0177-0667	1435-5663	2020	36	4	1539	1558		10.1007/s00366-019-00780-7	http://dx.doi.org/10.1007/s00366-019-00780-7
J	Gawron, Bartosz; Bialecki, Tomasz; Janicka, Anna; Gorniak, Aleksander; Zawislak, Maciej	An innovative method for exhaust gases toxicity evaluation in the miniature turbojet engine	AIRCRAFT ENGINEERING AND AEROSPACE TECHNOLOGY	Purpose - The purpose of this paper is to present an assessment method of the toxicity emission evaluation during combustion in the miniature turbojet engine. Design/methodology/approach - A small-scale turbojet engine was used for the research because measurements on real aircraft turbines are complex and expensive. The experiment was performed in accordance with innovative BAT - CELL Bio - Ambi…	different topic	1748-8842	1758-4213	2017	89	6	757	763		10.1108/AEAT-06-2016-0091	http://dx.doi.org/10.1108/AEAT-06-2016-0091
J	Quan, Jicheng; Shang, Li	Short-Term Wind Speed Forecasting Based on Ensemble Online Sequential Extreme Learning Machine and Bayesian Optimization	MATHEMATICAL PROBLEMS IN ENGINEERING	Short-term wind speed forecasting is crucial to the utilization of wind energy, and it has been employed widely in turbine regulation, electricity market clearing, and preload sharing. However, the wind speed has inherent fluctuation, and accurate wind speed prediction is challenging. This paper aims to propose a hybrid forecasting approach of short-term wind speed based on a novel signal process…	technical paper on wind turbines	1024-123X	1563-5147	2020	2020				7212368	10.1155/2020/7212368	http://dx.doi.org/10.1155/2020/7212368
J	Zimmerling, J. Ryan; Pomeroy, Andrea C.; d'Entremont, Marc V.; Francis, Charles M.	Canadian Estimate of Bird Mortality Due to Collisions and Direct Habitat Loss Associated with Wind Turbine Developments	AVIAN CONSERVATION AND ECOLOGY	We estimated impacts on birds from the development and operation of wind turbines in Canada considering both mortality due to collisions and loss of nesting habitat. We estimated collision mortality using data from carcass searches for 43 wind farms, incorporating correction factors for scavenger removal, searcher efficiency, and carcasses that fell beyond the area searched. On average, 8.2 +/- 1…	focused on bird fatalities	1712-6568		2013	8	2			10	10.5751/ACE-00609-080210	http://dx.doi.org/10.5751/ACE-00609-080210
J	Jiang, Haiyan; Wang, Jianzhou; Wu, Jie; Geng, Wei	Comparison of numerical methods and metaheuristic optimization algorithms for estimating parameters for wind energy potential assessment in low wind regions	RENEWABLE & SUSTAINABLE ENERGY REVIEWS	Recently, with energy crises and environmental problems becoming increasingly obvious, the utilization of wind power has become a big concern. Meanwhile, the inconsistent relationship between China's economy and wind energy potential distribution has caused inevitable difficulties in transportation of wind power and even in grid integration. Therefore, the establishment of electrical power system…	technical paper	1364-0321		2017	69		1199	1217		10.1016/j.rser.2016.11.241	http://dx.doi.org/10.1016/j.rser.2016.11.241
J	Lovich, Jeffrey E.; Ennen, Joshua R.	Assessing the state of knowledge of utility-scale wind energy development and operation on non-volant terrestrial and marine wildlife	APPLIED ENERGY	A great deal has been published in the scientific literature regarding the effects of wind energy development and operation on volant (flying) wildlife including birds and bats, although knowledge of how to mitigate negative impacts is still imperfect. We reviewed the peer-reviewed scientific literature for information on the known and potential effects of utility-scale wind energy development an…	focused on terrestrial and marine non-volantwildife	0306-2619	1872-9118	2013	103		52	60		10.1016/j.apenergy.2012.10.001	http://dx.doi.org/10.1016/j.apenergy.2012.10.001
J	Beston, Julie A.; Diffendorfer, Jay E.; Loss, Scott R.; Johnson, Douglas H.	Prioritizing Avian Species for Their Risk of Population-Level Consequences from Wind Energy Development	PLOS ONE	Recent growth in the wind energy industry has increased concerns about its impacts on wildlife populations. Direct impacts of wind energy include bird and bat collisions with turbines whereas indirect impacts include changes in wildlife habitat and behavior. Although many species may withstand these effects, species that are long-lived with low rates of reproduction, have specialized habitat pref…	focused on birds	1932-6203		2016	11	3			e0150813	10.1371/journal.pone.0150813	http://dx.doi.org/10.1371/journal.pone.0150813
J	Bennett, Victoria J.; Hale, Amanda M.; Karsten, Kristopher B.; Gordon, Caleb E.; Suson, Bryan J.	Effect of Wind Turbine Proximity on Nesting Success in Shrub-nesting Birds	AMERICAN MIDLAND NATURALIST	Wind energy development is rapidly expanding globally, as are concerns about the potential threats wind facilities pose to bird and bat populations. To date, many studies have explored the direct impacts of wind turbines on wildlife, such as wildlife-turbine collisions, but few have addressed indirect impacts, such as habitat degradation. These potentially subtle impacts can have far reaching eff…	focused on bird displacement	0003-0031	1938-4238	2014	172	2	317	328		10.1674/0003-0031-172.2.317	http://dx.doi.org/10.1674/0003-0031-172.2.317
J	Samir, Mohamed; Singh, Gagan	PI, PID and FOPID Controllers Analysis of Grid Connected Doubly Fed Induction Machine Optimized Using Meta Heuristic Algorithms	JOURNAL OF ELECTRICAL ENGINEERING & TECHNOLOGY	The focus of the world is now on reducing the carbon footprint which has led to a greater effort for generating electrical energy using non-conventional energy sources particularly wind and solar. The wind turbines are invariably using doubly fed asynchronous generator. This paper considers control of a doubly fed induction machine (DFIM). A proportional integral (PI) controller, proportional int…	different topic	1975-0102	2093-7423	2023	18	3	2297	2305		10.1007/s42835-022-01323-9	http://dx.doi.org/10.1007/s42835-022-01323-9
J	Zhang, Yujia; Zhang, Lei; Liu, Yongwen	Implementation of Maximum Power Point Tracking Based on Variable Speed Forecasting for Wind Energy Systems	PROCESSES	In order to precisely control the wind power generation systems under nonlinear variable wind velocity, this paper proposes a novel maximum power tracking (MPPT) strategy for wind turbine systems based on a hybrid wind velocity forecasting algorithm. The proposed algorithm adapts the bat algorithm and improved extreme learning machine (BA-ELM) for forecasting wind speed to alleviate the slow resp…	focused on wind turbines	2227-9717		2019	7	3			158	10.3390/pr7030158	http://dx.doi.org/10.3390/pr7030158
J	Jahangir, Mohammad Hossein; Mousavi, Seyed Ali; Asayesh Zarchi, Ruhollah	Implementing single- and multi-year sensitivity analyses to propose several feasible solutions for meeting the electricity demand in large-scale tourism sectors applying renewable systems	ENVIRONMENT DEVELOPMENT AND SUSTAINABILITY	The tourism sectors consume a high amount of electrical power, which in most cases is supplied by the electrical grid and diesel generator. As a result, the electricity supply of large-scale tourism sectors is an important challenge in many countries. In current study, the feasibility study for applying the hybrid renewable energy systems to provide the power demand in social areas is investigate…	different topic	1387-585X	1573-2975	2021	23	10	14494	14527		10.1007/s10668-021-01254-x	http://dx.doi.org/10.1007/s10668-021-01254-x
J	Munshi, Amr A.	Clustering of Wind Power Patterns Based on Partitional and Swarm Algorithms	IEEE ACCESS	Wind power pattern clustering can potentially supply information about the effect of incorporating wind farms in smart electrical grid without in-depth analysis and studies of lengthy data. The present study investigates the most effective clustering technique and optimum number of clusters for wind power pattern data through various unsupervised clustering techniques. It also presents the introd…	different topic	2169-3536		2020	8		111913	111930		10.1109/ACCESS.2020.3001437	http://dx.doi.org/10.1109/ACCESS.2020.3001437
J	Das, Barun K.; Al-Abdeli, Yasir M.	Optimisation of stand-alone hybrid CHP systems meeting electric and heating loads	ENERGY CONVERSION AND MANAGEMENT	Most research published into stand-alone energy systems, hybridised by supplementing PV with combustion based prime movers, considers meeting an electric load demand. This paper goes further by studying the role of both electric and heating loads on the optimisation of hybridised stand-alone Combined Heating and Power (CHP) systems. The role of both the load following strategy in these systems (e…	different topic	0196-8904	1879-2227	2017	153		391	408		10.1016/j.enconman.2017.09.078	http://dx.doi.org/10.1016/j.enconman.2017.09.078
J	Rajesh, P.; Shajin, Francis H.; Rajani, B.; Sharma, Deepesh	An optimal hybrid control scheme to achieve power quality enhancement in micro grid connected system	INTERNATIONAL JOURNAL OF NUMERICAL MODELLING-ELECTRONIC NETWORKS DEVICES AND FIELDS	In this manuscript, a novel control scheme is proposed to achieve the power quality (PQ) enhancement of renewable energy sources (RES), such as photovoltaic (PV), wind turbine (WT), fuel cell (FC), and battery. The proposed hybrid technique is the consolidation of both the Improved Bat Algorithm (IBat) and Moth Flame Optimization Algorithm (MFOA), therefore it is known as Improved Bat search Algo…	different topic	0894-3370	1099-1204	2022	35	6			e3019	10.1002/jnm.3019	http://dx.doi.org/10.1002/jnm.3019
J	Manolas, DA; Efthimeros, GA; Tsahalis, DT	Development of an expert system shell based on genetic algorithms for the selection of the energy best available technologies and their optimal operating conditions for the process industry	EXPERT SYSTEMS	The development of genetic algorithms started almost three decades ago in an attempt to imitate the mechanics of natural systems. Since their inception, they have been applied successfully as optimization methods, and as expert systems, in many diverse applications. In this paper, a genetic-algorithm-based expert system shell is presented that, when combined with a proper database comprising the …	different topic	0266-4720		2001	18	3	124	130		10.1111/1468-0394.00165	http://dx.doi.org/10.1111/1468-0394.00165
J	Goudarzi, N.; Zhu, W. D.; Bahari, H.	An assessment of the potential of a novel ducted turbine for harvesting wind power	JOURNAL OF INTELLIGENT MATERIAL SYSTEMS AND STRUCTURES	A novel ducted turbine, referred to as a Wind Tower, as a smart architectural integrated design for capturing wind power in residential or commercial applications is theoretically and experimentally studied. A mathematical model is developed to predict the flow behavior inside the tower, and a velocity coefficient is defined to correct the results at different test conditions. A 1/8-scale wind to…	different topic	1045-389X	1530-8138	2015	26	9	1059	1070		10.1177/1045389X14533438	http://dx.doi.org/10.1177/1045389X14533438
J	Mirzaei, Golrokh; Jamali, Mohsin M.; Ross, Jeremy; Gorsevski, Peter V.; Bingman, Verner P.	Data Fusion of Acoustics, Infrared, and Marine Radar for Avian Study	IEEE SENSORS JOURNAL	A multisensor data fusion approach via acoustics, infrared camera, and marine radar is proposed and described in the application of avian monitoring. The ultimate scope of avian monitoring is to preserve the population of birds and bats, especially those listed in the endangered list, by observing their activity and behavior over the migration period. With the significant attention toward the con…	different topic	1530-437X	1558-1748	2015	15	11	6625	6632		10.1109/JSEN.2015.2464232	http://dx.doi.org/10.1109/JSEN.2015.2464232
J	Huff, Riley T.; Boller, Scott A.; Polanka, Marc D.; Schauer, Frederick R.; Fotia, Matthew L.; Hoke, John L.	Radial Rotating Detonation Engine Driven Bleed Air Turbine	JOURNAL OF PROPULSION AND POWER	There has been a recent need for rapid response power generation device on aircraft. Current power generators consume a large portion of the aircraft's usable volume, and they are also extremely heavy relative to their power output; therefore, the need for compact, power-dense auxiliary power units or bleed air turbine (BAT) arose. A solution comes in the form of coupling rotating detonation engi…	different topic	0748-4658	1533-3876	2021	37	2	252	260		10.2514/1.B37849	http://dx.doi.org/10.2514/1.B37849
J	Kumar, T. Praveen; Subrahmanyam, N.; Sydulu, Maheswarapu	CMBSNN for Power Flow Management of the Hybrid Renewable Energy - Storage System-Based Distribution Generation	IETE TECHNICAL REVIEW	This paper presents a new Combined Modified Bat Search algorithm and artificial neural network control of grid-connected Hybrid Renewable Energy System (HRES). The HRES consists of photovoltaic, wind turbine, fuel cell, and Battery. Because of this resource utilization, the intermittent power generations are unpredictable and variable, which created a power fluctuation in HRES. To stabilize the p…	different topic	0256-4602	0974-5971	2019	36	3	303	314		10.1080/02564602.2018.1465860	http://dx.doi.org/10.1080/02564602.2018.1465860
J	Toopshekan, Ashkan; Rahdan, Parisa; Rad, Mohammad Amin Vaziri; Yousefi, Hossein; Astaraei, Fatemeh Razi	Evaluation of a stand-alone CHP-Hybrid system using a multi-criteria decision making due to the sustainable development goals	SUSTAINABLE CITIES AND SOCIETY	The world today revolves around energy, especially in the forms of electricity and heat. Distributed microgrids that incorporate renewable energy sources with conventional fossil fuels have especially gained strong mo-mentum for providing power to rural areas. The present paper discusses the optimization of a hybrid system composed of CHP-based diesel generators (DG), a natural gas boiler, photov…	different topic	2210-6707	2210-6715	2022	87				104170	10.1016/j.scs.2022.104170	http://dx.doi.org/10.1016/j.scs.2022.104170
J	Zadeh, Ashkan Taremi; Malzer, Moritz; Simon, Jonas; Beck, Sebastian; Moll, Jochen; Krozer, Viktor	Range-Doppler Analysis for Rain Detection at Ka-Band: Numerical and Experimental Results From Laboratory and Field Measurements	IEEE JOURNAL OF SELECTED TOPICS IN APPLIED EARTH OBSERVATIONS AND REMOTE SENSING	Radar technology in the millimeter-wave frequency band offers many interesting features for wind park surveillance, such as structural monitoring of rotor blades or the detection of bats and birds in the vicinity of wind turbines (WTs). Currently, the majority of WTs are affected by shutdown algorithms to minimize animal fatalities via direct collision with the rotor blades or barotrauma effects.…	different topic	1939-1404	2151-1535	2020	13		1027	1033		10.1109/JSTARS.2020.2975281	http://dx.doi.org/10.1109/JSTARS.2020.2975281
J	Smallwood, K. Shawn	Estimating wind turbine-caused bird mortality	JOURNAL OF WILDLIFE MANAGEMENT	Mortality estimates are needed of birds and bats killed by wind turbines because wind power generation is rapidly expanding worldwide. A mortality estimate is based on the number of fatalities assumed caused by wind turbines and found during periodic searches, plus the estimated number not found. The 2 most commonly used estimators adjust mortality estimates by rates of searcher detection and sca…	focus on bird fatalities	0022-541X	1937-2817	2007	71	8	2781	2791		10.2193/2007-006	http://dx.doi.org/10.2193/2007-006
J	Zhou, Jianguo; Xu, Zhongtian	Optimal sizing design and integrated cost-benefit assessment of stand-alone microgrid system with different energy storage employing chameleon swarm algorithm: A rural case in Northeast China	RENEWABLE ENERGY	This paper proposes an optimal sizing design and cost-benefit evaluation framework for stand-alone renewable microgrid system to serve rural community load usage in Northeast China. The microgrid system combines Photovoltaic arrays (PV), Wind turbines (WT), Tidal turbines (Tid), Battery (Bat) storage and hydrogen storage, respectively. The optimal component sizing is determined based on the actua…	different topic	0960-1481	1879-0682	2023	202		1110	1137		10.1016/j.renene.2022.12.005	http://dx.doi.org/10.1016/j.renene.2022.12.005
J	Khlifi, Fethi; Cherif, Habib; Belhadj, Jamel	Environmental and Economic Optimization and Sizing of a Micro-Grid with Battery Storage for an Industrial Application	ENERGIES	This study focuses on the sizing and optimization of a micro-grid with storage, which is destined to supply the load of an economic activity zone (EAZ) in Sidi Bouzid, Tunisia. To solve this problem, a genetic algorithm is established and programmed into MATLAB. The objective functions are considered by providing three minimums, namely Greenhouse Gas emissions (GHG), Life Cycle Cost (LCC) and Emb…	different topic		1996-1073	2021	14	18			5913	10.3390/en14185913	http://dx.doi.org/10.3390/en14185913
J	Straka, Tanja M.; Fritze, Marcus; Voigt, Christian C.	The human dimensions of a green-green-dilemma: Lessons learned from the wind energy - wildlife conflict in Germany	ENERGY REPORTS	Green-green dilemmas are particularly challenging since they involve two desirable goals, yet with detrimental counter-effects. Although wind energy production is to some desirable as a form of renewable energy for reducing global CO2 emission, it conflicts with conservation goals when airborne animals die during collisions. Yet, protecting species with high collision risk may prevent to some ext…	societal focus	2352-4847		2020	6		1768	1777		10.1016/j.egyr.2020.06.028	http://dx.doi.org/10.1016/j.egyr.2020.06.028
J	Kushwaha, Pawan Kumar; Ray, Priyanka; Bhattacharjee, Chayan	Optimal Sizing of a Hybrid Renewable Energy System: A Socio-Techno-EconomicEnvironmental Perspective	JOURNAL OF SOLAR ENERGY ENGINEERING-TRANSACTIONS OF THE ASME	Unprecedented power outages and load shedding significantly impact power supply reliability in a power distribution network. Furthermore, extending grid availability to farflung regions with higher distribution losses is not economically viable. Therefore, a hybrid renewable energy system (HRES) is developed, and its socio-techno-economic-environmental (STEE) viability in supplying reliable elect…	different topic	0199-6231	1528-8986	2023	145	3			31003	10.1115/1.4055196	http://dx.doi.org/10.1115/1.4055196
J	Guerraiche, Khaled; Dekhici, Latifa; Chatelet, Eric; Zeblah, Abdelkader	Techno-Economic Green Optimization of Electrical Microgrid Using Swarm Metaheuristics	ENERGIES	In electrical power engineering, elements such as reliability analysis, modeling, and optimization for complex systems are of the utmost importance. Although there exist myriad studies regarding reliability optimization with conventional methods, researchers are still seeking to find more efficient and accurate methods to address the issue of the redundancy allocation problem. To that effect, an …	different topic		1996-1073	2023	16	4			1803	10.3390/en16041803	http://dx.doi.org/10.3390/en16041803
J	Hamidia, Fethia; Abbadi, Amel	IMPROVED HYBRID PUMPING SYSTEM WITH STORAGE BATTERY BASED ON PARTICLE SWARM ALGORITHM	REVUE ROUMAINE DES SCIENCES TECHNIQUES-SERIE ELECTROTECHNIQUE ET ENERGETIQUE	The combination of several renewable energy sources makes it possible to optimize the production of electricity with the aim of improving the human, social, economic, and environmental conditions of daily life. This study focuses on the use of a very promising meta-heuristic optimization technique, particle swarm optimization (PSO), applied to systems powered by hybrid renewable energy sources. T…	different topic	0035-4066		2021	66	4	243	248
J	Long, Xiafei; Yang, Ping; Guo, Hongxia; Zhao, Zhuoli; Wu, Xiwen	A CBA-KELM-Based Recognition Method for Fault Diagnosis of Wind Turbines with Time-Domain Analysis and Multisensor Data Fusion	SHOCK AND VIBRATION	Fault diagnosis technology (FDT) is an effective tool to ensure stability and reliable operation in wind turbines. In this paper, a novel fault diagnosis methodology based on a cloud bat algorithm (CBA)-kernel extreme learning machines (KELM) approach for wind turbines is proposed via combination of the multisensor data fusion technique and time-domain analysis. First, the derived method calculat…	different topic	1070-9622	1875-9203	2019	2019				7490750	10.1155/2019/7490750	http://dx.doi.org/10.1155/2019/7490750
J	Hutchins, Michael; Parr, Mike; Schroeder, Darin	ABC's Bird-Smart Wind Energy Campaign: protecting birds from poorly sited wind energy development	HUMAN-WILDLIFE INTERACTIONS	This article summarizes American Bird Conservancy's (ABC's) strategies and goals for achieving Bird-Smart wind energy in the United States. We describe the current and projected impact of wind energy development on birds and bats in the United States. We also discuss how bird (and bat) conservation goals could be made more compatible with wind energy development through improved science and regul…	focus on bird fatalities	1934-4392	1936-8046	2016	10	1	71	80
J	Gawron, Bartosz; Bialecki, Tomasz; Janicka, Anna; Zawislak, Maciej; Gorniak, Aleksander	Exhaust toxicity evaluation in a gas turbine engine fueled by aviation fuel containing synthesized hydrocarbons	AIRCRAFT ENGINEERING AND AEROSPACE TECHNOLOGY	Purpose The purpose of this paper is to examine the toxicological impacts of exhaust generated during the combustion process of aviation fuel containing synthesized hydrocarbons. Design/methodology/approach Tests on aircraft turbine engines in full scale are complex and expensive. Therefore, a miniature turbojet engine was used in this paper as a source of exhaust gases. Toxicity was tested using…	different topic	1748-8842	1758-4213	2020	92	1	60	66		10.1108/AEAT-11-2018-0277	http://dx.doi.org/10.1108/AEAT-11-2018-0277
J	Sridhar, N.; Kowsalya, M.	Enhancement of power management in micro grid system using adaptive ALO technique	JOURNAL OF AMBIENT INTELLIGENCE AND HUMANIZED COMPUTING	Micro grids are drawing in more consideration since they can mitigate the worry of primary transmission systems, reduce feeder losses, enhance system power quality (PQ), and power management. Power management in MG is challengeable utilizing energy storage and generation components like PV, diesel generator, micro-hydro generator, battery bank with a bidirectional inverter. In this paper, the pow…	different topic	1868-5137	1868-5145	2021	12	2	2163	2182		10.1007/s12652-020-02313-3	http://dx.doi.org/10.1007/s12652-020-02313-3
J	Saleem, Arslan; Kim, Man-Hoe	Effect of rotor tip clearance on the aerodynamic performance of an aerofoil-based ducted wind turbine	ENERGY CONVERSION AND MANAGEMENT	With the increase in world energy demands, the focus has been shifted toward renewable energy sources. Wind energy has been investigated as a viable source of energy in recent years and several new design concepts have been introduced to benefit from high-speed winds at higher altitudes. Buoyant airborne turbine (BAT) is a similar concept designed to exploit high altitude winds by lifting the who…	technical focus	0196-8904	1879-2227	2019	201				112186	10.1016/j.enconman.2019.112186	http://dx.doi.org/10.1016/j.enconman.2019.112186
J	Schaub, Michael	Spatial distribution of wind turbines is crucial for the survival of red kite populations	BIOLOGICAL CONSERVATION	Energy production with wind turbines is increasing, because this form of energy production is CO2 neutral and renewable, and because wind power is subsidised in many countries. However, wind turbines are not without impact on biodiversity, rather, they can affect bird and bat populations through collision-induced mortality. It is relatively well studied how wind turbine architecture or the surrou…	focused on raptors	0006-3207	1873-2917	2012	155		111	118		10.1016/j.biocon.2012.06.021	http://dx.doi.org/10.1016/j.biocon.2012.06.021
J	Wolf, J; Barone, F; Yan, J	Performance analysis of evaporative biomass air turbine cycle with gasification for topping combustion	JOURNAL OF ENGINEERING FOR GAS TURBINES AND POWER-TRANSACTIONS OF THE ASME	This paper investigates the performance of a new power cycle, a so called evaporative biomass air turbine (EvGT-BAT) cycle with gasification for topping combustion. The process integrates an externally fired gas turbine (EFGT), an evaporative gas turbine (EvGT), and biomass gasification. Through such integration, the system may provide the potential for adapting features from different advanced s…	different topic	0742-4795		2002	124	4	757	761		10.1115/1.1492834	http://dx.doi.org/10.1115/1.1492834
J	Cano, Antonio; Arevalo, Paul; Jurado, Francisco	Energy analysis and techno-economic assessment of a hybrid PV/HKT/BAT system using biomass gasifier: Cuenca-Ecuador case study	ENERGY	This paper analyzes the impact on an off-grid renewable hybrid system composed of photovoltaic energy, hydrokinetic turbines, batteries and biomass gasifiers, using various types of biomass in order to determine the optimal configuration of the system located in southern Ecuador. Three types of energy dispatch, charge cycle, load following and combined cycle have been proposed with the objective …	different topic	0360-5442	1873-6785	2020	202				117727	10.1016/j.energy.2020.117727	http://dx.doi.org/10.1016/j.energy.2020.117727
J	Askari, Mohammad Reza; Niknam, Taher	A Novel Optimal Scheduling Framework for Hybrid Microgrids Based on Alternating Direction Method of Multipliers	IRANIAN JOURNAL OF SCIENCE AND TECHNOLOGY-TRANSACTIONS OF ELECTRICAL ENGINEERING	Optimal operation and management of hybrid AC-DC microgrids are challenging issues due to the in-equivalent voltage level/type as well as heterogeneous distributed generation and load types in the AC and DC parts. Such a structure requires a powerful and distributed optimal scheduling framework to avoid central control mechanism used in the conventional microgrids. In order to get into this conce…	different topic	2228-6179	2364-1827	2020	44	1	265	277		10.1007/s40998-019-00229-z	http://dx.doi.org/10.1007/s40998-019-00229-z
J	Reddy, Kumeshan; Saha, Akshay Kumar	An Investigation into the Utilization of Swarm Intelligence for the Design of Dual Vector and Proportional-Resonant Controllers for Regulation of Doubly Fed Induction Generators Subject to Unbalanced Grid Voltages	ENERGIES	This work presents an investigation into the use of swarm intelligence techniques for the control of the doubly fed induction generator under unbalanced grid voltages. Swarm intelligence is a concept that was introduced in the late 20th century but has since undergone constant evolution and modifications. Similarly, the doubly fed induction generator has recently come under intense investigation.…	different topic		1996-1073	2022	15	20			7476	10.3390/en15207476	http://dx.doi.org/10.3390/en15207476
J	Nezhad, M. Majidi; Heydari, A.; Groppi, D.; Cumo, F.; Garcia, D. Astiaso	Wind source potential assessment using Sentinel 1 satellite and a new forecasting model based on machine learning: A case study Sardinia islands	RENEWABLE ENERGY	Mediterranean islands have the advantage of favourable climatic conditions to use different marine renewable energy sources. Remote sensing can provide data to determine wind energy production potential and observational activity to identify, assess and detect suitable points in large marine areas. In this paper, a new combined model has been developed to integrate wind speed assessment, mapping …	different topic	0960-1481		2020	155		212	224		10.1016/j.renene.2020.03.148	http://dx.doi.org/10.1016/j.renene.2020.03.148
J	Kirkpatrick, Lucinda; Graham, Jennifer; McGregor, Sean; Munro, Lynn; Scoarize, Matheus; Park, Kirsty	Flexible foraging strategies in Pipistrellus pygmaeus in response to abundant but ephemeral prey	PLOS ONE	There is growing recognition that with sympathetic management, plantation forests may contain more biodiversity than previously thought. However, the extent to which they may support bat populations is contentious. Many studies have demonstrated active avoidance of coniferous plantations and attributed this to the lack of available roost sites and low invertebrate density. In contrast, other work…	bat study but not focus on wind energy	1932-6203		2018	13	10			e0204511	10.1371/journal.pone.0204511	http://dx.doi.org/10.1371/journal.pone.0204511
J	Assareh, Ehsanolah; Biglari, Mojtaba	Optimization of a large horizontal-axis wind turbine using comparison between two hybrid evolutionary algorithms	MECHANICS & INDUSTRY	Twist and chord distribution are important parameters in optimal blade shape of MW class wind turbines. Although this is a serious challenge for the designer, their optimum design is an imperative for success in reaching the optimal blade shape. In this regard, the use of a suitable tool can be very effective in achieving this important goal. Furthermore, in order to improve the performance of la…	different topic	2257-7777	2257-7750	2016	17	6			607	10.1051/meca/2015117	http://dx.doi.org/10.1051/meca/2015117
J	Sun, Sizhou; Fu, Jingqi; Wei, Lisheng; Li, Ang	Multi-Objective Optimal Dispatching for a Grid-Connected Micro-Grid Considering Wind Power Forecasting Probability	IEEE ACCESS	In recent years, a large number of wind power has been applied in the micro-grid (MG). Influenced by randomness characteristics of wind speed, the uncertainty in the power output of wind turbines imposes some safety and stability problems on the optimal energy management in MG. To address this problem, an expert energy management system (EEMS) considering wind power probability is developed in th…	different topic	2169-3536		2020	8		46981	46997		10.1109/ACCESS.2020.2977921	http://dx.doi.org/10.1109/ACCESS.2020.2977921
J	Abbasi, Alireza; Abbasi, Somayeh; Ansari, Javad; Rahmani, Ehsan	Effect of plug-in electric vehicles demand on the renewable micro-grids	JOURNAL OF INTELLIGENT & FUZZY SYSTEMS	This paper assesses the effect of appearance of plug-in electric vehicles (PHEVs) on the management of Micro-Grids (MGs) considering different charging schemes. The MG includes different renewable sources such as Wind Turbine (WT), Fuel Cell (FC), Micro Turbine (MT) and Photovoltaics (PVs) as well as battery as the storage device. In order to make the analysis practical, different classes of PHEV…	different topic	1064-1246	1875-8967	2015	29	5	1957	1966		10.3233/IFS-151674	http://dx.doi.org/10.3233/IFS-151674
J	McGuire, Liam P.; Guglielmo, Christopher G.	Quantitative magnetic resonance: a rapid, noninvasive body composition analysis technique for live and salvaged bats	JOURNAL OF MAMMALOGY	Quantitative magnetic resonance (QMR) is a new technology for measuring body composition of live, nonanesthetized animals (fat mass, lean mass, and total body water) in 4 min or less. We conducted a validation study to compare QMR body composition analysis of 3 species of bats (mass range 5.77-31.30 g) with traditional chemical extraction. In addition to scans of live animals, we tested the effec…	different topic	0022-2372		2010	91	6	1375	1380		10.1644/10-MAMM-A-051.1	http://dx.doi.org/10.1644/10-MAMM-A-051.1
J	Askari, I. Baniasad; Ameri, M.	Techno-economic Feasibility Analysis of Stand-alone Renewable Energy Systems (PV/bat, Wind/bat and Hybrid PV/wind/bat) in Kerman, Iran	ENERGY SOURCES PART B-ECONOMICS PLANNING AND POLICY	This article presents a feasibility analysis of renewable energy systems for supplying the electrical load requirements of a typical community (50 rural households) in a remote location in Kerman, Iran. The renewable energy systems (photo-voltaic/battery [PV/bat], wind/battery [wind/bat] and hybrid photovoltaic/wind/battery [PV/wind/bat]) considered in the analysis were comprised of different com…	different topic	1556-7249	1556-7257	2012	7	1	45	60		10.1080/15567240903330384	http://dx.doi.org/10.1080/15567240903330384
J	Yang, Wenqiang; Li, Ran; Yuan, Ying; Mou, Xiaolin	Economic dispatch using modified bat algorithm	FRONTIERS IN ENERGY RESEARCH	Due to the frequent opening and shutting of turbine valves in the power system, valve point effect (VPE) that makes the economic dispatching (ED) problem non-linear, non-smooth and non-convex may be generated. Moreover, various constraints appear in the operation process, such as network transmission loss, and power balance during unit operation, which make it more difficult to find the global op…	different topic	2296-598X		2022	10				977883	10.3389/fenrg.2022.977883	http://dx.doi.org/10.3389/fenrg.2022.977883
J	Yammani, Chandrasekhar; Maheswarapu, Sydulu; Kumari, Matam Sailaja	Optimal Placement and Sizing of DER's with Load Variations Using Bat Algorithm	ARABIAN JOURNAL FOR SCIENCE AND ENGINEERING	This paper presents an algorithm for optimal placement and size of the distributed energy resources (DERs) considering loss minimization, voltage profile improvement, and line flow capacity as multi-objectives. DERs are the energy resources which contain renewable energy resources such as wind, solar and fuel cell, and some artificial models such as microturbines, gas turbines, diesel engines, st…	different topic	2193-567X	2191-4281	2014	39	6	4891	4899		10.1007/s13369-014-1174-8	http://dx.doi.org/10.1007/s13369-014-1174-8
J	Elsisi, M.; Soliman, M.; Aboelela, M. A. S.; Mansour, W.	Bat inspired algorithm based optimal design of model predictive load frequency control	INTERNATIONAL JOURNAL OF ELECTRICAL POWER & ENERGY SYSTEMS	Bat inspired algorithm (BIA) has recently been explored to develop a novel algorithm for distributed optimization and control. In this paper, BIA-based design of model predictive controllers (MPCs) is proposed for load frequency control (LFC) to enhance the damping of oscillations in power systems. The proposed model predictive load frequency controllers are termed as MPLFCs. Two-area hydro-therm…	different topic	0142-0615	1879-3517	2016	83		426	433		10.1016/j.ijepes.2016.04.036	http://dx.doi.org/10.1016/j.ijepes.2016.04.036
J	Yammani, Chandrasekhar; Maheswarapu, Sydulu; Matam, Sailaja Kumari	Optimal placement and sizing of distributed generations using shuffled bat algorithm with future load enhancement	INTERNATIONAL TRANSACTIONS ON ELECTRICAL ENERGY SYSTEMS	In this paper, a new and efficient hybrid optimization algorithm is proposed for optimal placement and sizing of the distributed generations (DGs). Bus voltage profile improvement, line flow capacity, and active and reactive power loss minimization are considered as multi-objectives to optimize under-distribution load enhancement. The addition of multi-DGs to the distribution system, which is alr…	different topic	2050-7038		2016	26	2	274	292		10.1002/etep.2076	http://dx.doi.org/10.1002/etep.2076
J	Shen, Yanjun; Yang, Bo; Huang, Xiongfeng; Zhang, Yujiao; Tan, Chao	A MULTI-SUBPOPULATION BAT OPTIMIZATION ALGORITHM FOR ECONOMIC DISPATCH PROBLEM WITH NON-ESSENTIAL DEMAND RESPONSE	KYBERNETIKA	In this paper, we propose a new economic dispatch model with random wind power, demand response and carbon tax. The specific feature of the demand response model is that the consumer's electricity demand is divided into two parts: necessary part and non-essential part. The part of the consumer's participation in the demand response is the non-essential part of the electricity consumption. The opt…	different topic	0023-5954		2019	55	5	809	830		10.14736/kyb-2019-5-0809	http://dx.doi.org/10.14736/kyb-2019-5-0809
J	Dash, Puja; Saikia, Lalit Chandra; Sinha, Nidul	Automatic generation control of multi area thermal system using Bat algorithm optimized PD-PID cascade controller	INTERNATIONAL JOURNAL OF ELECTRICAL POWER & ENERGY SYSTEMS	This article presents automatic generation control (AGC) of an interconnected multi area thermal system. The control areas are provided with single reheat turbine and generation rate constraints of 3%/min. A maiden attempt has been made to apply a Proportional derivative-Proportional integral derivative (PD-PID) cascade controller in AGC. Controller gains are optimized simultaneously using more r…	different topic	0142-0615	1879-3517	2015	68		364	372		10.1016/j.ijepes.2014.12.063	http://dx.doi.org/10.1016/j.ijepes.2014.12.063
J	Shivaie, Mojtaba; Mokhayeri, Mohammad; Kiani-Moghaddam, Mohammad; Ashouri-Zadeh, Alireza	A reliability-constrained cost-effective model for optimal sizing of an autonomous hybrid solar/wind/diesel/battery energy system by a modified discrete bat search algorithm	SOLAR ENERGY	During recent years, the optimal sizing of an autonomous hybrid energy system for microgrids operation management has been extensively explored. In this paper, with a new point of view, a reliability-constrained cost-effective model is developed to identify optimal sizing of an autonomous hybrid renewable system (AHRS). The significant aims of the proposed model are not only to address an exhaust…	different topic	0038-092X		2019	189		344	356		10.1016/j.solener.2019.07.075	http://dx.doi.org/10.1016/j.solener.2019.07.075
J	Bahmani-Firouzi, Bahman; Azizipanah-Abarghooee, Rasoul	Optimal sizing of battery energy storage for micro-grid operation management using a new improved bat algorithm	INTERNATIONAL JOURNAL OF ELECTRICAL POWER & ENERGY SYSTEMS	In recent years, due to large integration of Renewable Energy Sources (RESs) like wind turbine and photovoltaic unit into the Micro-Grid (MG), the necessity of Battery Energy Storage (BES) has increased dramatically. The BES has several benefits and advantages in the MG-based applications such as short term power supply, power quality improvement, facilitating integration of RES, ancillary servic…	different topic	0142-0615	1879-3517	2014	56		42	54		10.1016/j.ijepes.2013.10.019	http://dx.doi.org/10.1016/j.ijepes.2013.10.019
J	Wu, Qunli; Lin, Huaxing	Short-Term Wind Speed Forecasting Based on Hybrid Variational Mode Decomposition and Least Squares Support Vector Machine Optimized by Bat Algorithm Model	SUSTAINABILITY	With the integration of wind energy into electricity grids, wind speed forecasting plays an important role in energy generation planning, power grid integration and turbine maintenance scheduling. This study proposes a hybrid wind speed forecasting model to enhance prediction performance. Variational mode decomposition (VMD) was applied to decompose the original wind speed series into different s…	different topic	2071-1050		2019	11	3			652	10.3390/su11030652	http://dx.doi.org/10.3390/su11030652
J	Maroufi, Oussama; Choucha, Abdelghani; Chaib, Lakhdar	Hybrid fractional fuzzy PID design for MPPT-pitch control of wind turbine-based bat algorithm	ELECTRICAL ENGINEERING	The power quality and protection enhancement of wind turbine becomes an important paramount. This requires a competitive controller with high performances. For this purpose, the paper presents a novel hybrid controller named fractional fuzzy PID (FFPID) strategy tunning with an efficient metaheuristic optimization bat algorithm (BA) for controlling the wind turbine equipped with permanent magnet …	different topic	0948-7921	1432-0487	2020	102	4	2149	2160		10.1007/s00202-020-01007-5	http://dx.doi.org/10.1007/s00202-020-01007-5
J	Elgamal, Mohamed; Korovkin, Nikolay; Elmitwally, Akram; Menaem, Amir Abdel; Chen, Zhe	A Framework for Profit Maximization in a Grid-Connected Microgrid With Hybrid Resources Using a Novel Rule Base-BAT Algorithm	IEEE ACCESS	In this paper, an energy management system (EMS) is proposed for optimal operation of a microgrid (MG). Dispersed photovoltaic arrays (PVs) and wind turbine generators (WTs) as renewable energy sources (RES) supply a major part of the network demanded energy. Also, an energy storage system (ESS), a micro-turbine unit (MT), and a fuel cell unit (FC) are integrated. The uncertainty and stochastic n…	different topic	2169-3536		2020	8		71460	71474		10.1109/ACCESS.2020.2987765	http://dx.doi.org/10.1109/ACCESS.2020.2987765
J	El-Sattar, Hoda Abd; Kamel, Salah; Sultan, Hamdy; Tostado-Veliz, Marcos; Eltamaly, Ali M.; Jurado, Francisco	Performance Analysis of a Stand-Alone PV/WT/Biomass/Bat System in Alrashda Village in Egypt	APPLIED SCIENCES-BASEL	This paper presents an analysis and optimization of an isolated hybrid renewable power system to operate in the Alrashda village in the Dakhla Oasis, which is situated in the New Valley Governorate in Egypt. The proposed hybrid system is designed to integrate a biomass system with a photovoltaic (PV), wind turbine (WT) and battery storage system (Bat). Four different cases are proposed and compar…	different topic		2076-3417	2021	11	21			10191	10.3390/app112110191	http://dx.doi.org/10.3390/app112110191
J	Wang, Juanjuan; Gholinia, Fatemeh	Reservoir optimization to produce maximum power generation under climatic conditions based on the improved bat optimization algorithm (IBOA)	ENERGY SOURCES PART A-RECOVERY UTILIZATION AND ENVIRONMENTAL EFFECTS	Global warming will lead to changes in water resources and climate, so understanding future conditions can help to better manage water resources and produce hydropower. This study uses climate models to forecast future climate change to ensure optimal hydropower generation. An improved optimization algorithm called Improved Bat Optimization Algorithm (IBOA) is used to maximize power generation. R…	different topic	1556-7036	1556-7230	2023	45	2	5125	5141		10.1080/15567036.2023.2208545	http://dx.doi.org/10.1080/15567036.2023.2208545
J	Roy, Kallol	An efficient MABC-ANN technique for optimal management and system modeling of micro grid	SUSTAINABLE COMPUTING-INFORMATICS & SYSTEMS	In this paper, a hybrid technique is proposed for the system modeling and energy management of Microgrid (MG) connected sources. The proposed hybrid technique is the hybridization of Artificial Bees Colony (ABC) with Bat Search Algorithm (BAT) and Artificial Neural Network (ANN). Here, the novelty of the proposed method is that the search space of the scout bees is gained with the utilization of …	different topic	2210-5379	2210-5387	2021	30				100552	10.1016/j.suscom.2021.100552	http://dx.doi.org/10.1016/j.suscom.2021.100552
J	MARCHINI, L	PARSONS STEAM-TURBINE GENERATOR - 100 NOT OUT AND BATTING ON	ELECTRONICS AND POWER		different topic	0013-5127		1984	30	5	406	407		10.1049/ep.1984.0209	http://dx.doi.org/10.1049/ep.1984.0209
J	Guerraiche, Khaled; Rahli, Mostefa; Dekhici, Latifa; Zeblah, Abdelkader	OPTIMAL DESIGN OF REDUNDANCY SERIES-PARALLEL ELECTRICAL SYSTEMS USING METAHEURISTICS	REVUE ROUMAINE DES SCIENCES TECHNIQUES-SERIE ELECTROTECHNIQUE ET ENERGETIQUE	We present in this article a hybridization of two relatively recent metaheuristics are the bat algorithm (BAT) and generalized evolutionary walk algorithm (GEWA) for optimal design redundancy series-parallel electrical systems. To assess the reliability of the multi-state heterogeneous series-parallel system, we use the method of Ushakov (UMGF). The design goal is to minimize the investment cost …	different topic	0035-4066		2018	63	1	46	51
J	Premkumar, K.; Vishnupriya, M.; Sudhakar Babu, Thanikanti; Manikandan, B. V.; Thamizhselvan, T.; Nazar Ali, A.; Rabiul Islam, Md.; Kouzani, Abbas Z.; Parvez Mahmud, M. A.	Black Widow Optimization-Based Optimal PI-Controlled Wind Turbine Emulator	SUSTAINABILITY	In this article, the parameters of the proportional-integral (PI) controller of the wind turbine (WT) emulator, i.e., proportional and integral gain of the PI controller, are optimized using a black widow optimization algorithm (BWOA). The proposed system is developed and analyzed using MATLAB/Simulink environment. The performance of the BWOA optimized PI controller is compared with a BAT algorit…	different topic		2071-1050	2020	12	24			10357	10.3390/su122410357	http://dx.doi.org/10.3390/su122410357
J	Baerwald, E. F.; Barclay, R. M. R.	Are migratory behaviours of bats socially transmitted?	ROYAL SOCIETY OPEN SCIENCE	To migrate, animals rely on endogenous, genetically inherited programmes, or socially transmitted information about routes and behaviours, or a combination of the two. In long-lived animals with extended parental care, as in bats, migration tends to be socially transmitted rather than endogenous. For a young bat to learn migration via social transmission, they would need to follow an experienced …	focus on bats yet different topic	2054-5703		2016	3	4			150658	10.1098/rsos.150658	http://dx.doi.org/10.1098/rsos.150658
J	Ramos Pereira, Maria Joao; Peste, Filipa; Paula, Anabela; Pereira, Pedro; Bernardino, Joana; Vieira, Jose; Bastos, Carlos; Mascarenhas, Miguel; Costa, Hugo; Fonseca, Carlos	Managing coniferous production forests towards bat conservation	WILDLIFE RESEARCH	Context Forest management has impacts on bats worldwide. Given that many forest bats are threatened and that bats are important providers of ecosystem services, understanding the effects of forest management practices on their activity is fundamental for the implementation of conservation measures. Despite these important issues, studies on the effects of management practices on bats are scarce. …	focus on bats yet different topic	1035-3712	1448-5494	2016	43	1	80	92		10.1071/WR14256	http://dx.doi.org/10.1071/WR14256
J	Klug, Brandon J.; Turmelle, Amy S.; Ellison, James A.; Baerwald, Erin F.; Barclay, Robert M. R.	RABIES PREVALENCE IN MIGRATORY TREE-BATS IN ALBERTA AND THE INFLUENCE OF ROOSTING ECOLOGY AND SAMPLING METHOD ON REPORTED PREVALENCE OF RABIES IN BATS	JOURNAL OF WILDLIFE DISEASES	The migratory tree-roosting hoary bat (Lasiurus cinereus) and silver-haired bat (Lasionycteris noctivagans) are among the bat species with the highest reported prevalence of rabies in North America. However, bats submitted for rabies testing typically have been those that have come in contact with humans or pets. Given the roosting ecology of L. cinereus and L. noctivagans, contact with healthy i…	focus on bats yet different topic	0090-3558	1943-3700	2011	47	1	64	77		10.7589/0090-3558-47.1.64	http://dx.doi.org/10.7589/0090-3558-47.1.64
J	Kirkpatrick, Lucinda; Oldfield, Isobel F.; Park, Kirsty	Responses of bats to clear fell harvesting in Sitka Spruce plantations, and implications for wind turbine installation	FOREST ECOLOGY AND MANAGEMENT	Commercial coniferous plantations are often assumed to be poor habitats for bats. As a result, the impact of forest management practices on bats, such as clear felling, has received little attention, particularly in Europe. However, there is growing evidence from multiple regions that bats do make use of plantation landscapes, and as interest in siting onshore wind turbines in upland conifer plan…	focus on bats yet different topic	0378-1127	1872-7042	2017	395		1	8		10.1016/j.foreco.2017.03.033	http://dx.doi.org/10.1016/j.foreco.2017.03.033
J	Sovic, Michael G.; Carstens, Bryan C.; Gibbs, H. Lisle	Genetic diversity in migratory bats: Results from RADseq data for three tree bat species at an Ohio windfarm	PEERJ	Genetic analyses can identify the scale at which wildlife species are impacted by human activities, and provide demographic information useful for management. Here, we use thousands of nuclear DNA genetic loci to assess whether genetic structure occurs within Lasiurus cinereus (Hoary Bat), L. borealis (Red Bat), and Lasionycteris noctivagans (Silver-Haired Bat) bats found at a wind turbine site i…	focus on bats yet different topic	2167-8359		2016	4				e1647	10.7717/peerj.1647	http://dx.doi.org/10.7717/peerj.1647
J	Parker, Kevin A., Jr.; Li, Han; Kalcounis-Rueppell, Matina C.	Species-specific environmental conditions for winter bat acoustic activity in North Carolina, United States	JOURNAL OF MAMMALOGY	Low winter temperatures are a major driver of hibernation and migration in temperate North American bats. Hibernation and migration in turn affect bat mortality via white-nose syndrome and collisions with wind turbines. To describe winter bat acoustic activity across a wide temperature gradient and to understand species-specific responses to low temperatures, we recorded nightly acoustic activity…	focus on bats yet different topic	0022-2372	1545-1542	2020	101	6	1502	1512		10.1093/jmammal/gyaa133	http://dx.doi.org/10.1093/jmammal/gyaa133
J	Ammerman, Loren K.; Lee, Dana N.; Jones, Brittney A.; Holt, Morgan P.; Harrison, Samuel J.; Decker, Sydney K.	High Frequency of Multiple Paternity in Eastern Red Bats, Lasiurus borealis, Based on Microsatellite Analysis	JOURNAL OF HEREDITY	Most species of bats give birth to only 1 pup each year, although Eastern red bats (Lasiurus borealis) can produce up to 5 pups per litter. Offspring in a single litter have been documented to be at different stages of development, suggesting that multiple paternity occurs. We tested the null hypothesis of genetic monogamy in red bats using 6 autosomal microsatellites and 1 X-linked microsatellit…	focus on bats yet different topic	0022-1503	1465-7333	2019	110	6	675	683		10.1093/jhered/esz044	http://dx.doi.org/10.1093/jhered/esz044
J	Heim, Olga; Lenski, Johannes; Schulze, Jelena; Jung, Kirsten; Kramer-Schadt, Stephanie; Eccard, Jana A.; Voigt, Christian C.	The relevance of vegetation structures and small water bodies for bats foraging above farmland	BASIC AND APPLIED ECOLOGY	Bats are known to forage and commute close to vegetation structures when moving across the agricultural matrix, but the role of isolated landscape elements in arable fields for bat activity is unknown. Therefore, we investigated the influence of small isolated ponds which lie within arable fields close to vegetation structures on the flight and foraging activity of bats. Additionally, we compared…	focus on bats yet different topic	1439-1791	1618-0089	2018	27		9	19		10.1016/j.baae.2017.12.001	http://dx.doi.org/10.1016/j.baae.2017.12.001
J	Korstian, Jennifer M.; Schildt, Alison J.; Bennett, Victoria J.; Williams, Dean A.; Hale, Amanda M.	A method for PCR-based identification of bat species from fecal samples	CONSERVATION GENETICS RESOURCES	As bat populations are threatened by a range of factors, there is an increasing need to correctly identify and quantify the cumulative impacts of such factors to individual species. We have developed a fast and reliable method using the polymerase chain reaction to identify bat species from feces found near wind turbines at a north Texas wind farm. The primer sets we developed for the six species…	focus on bats yet different topic	1877-7252	1877-7260	2015	7	4	803	806		10.1007/s12686-015-0488-5	http://dx.doi.org/10.1007/s12686-015-0488-5
J	van Harten, Emmi; Lawrence, Ruth; Lumsden, Lindy F.; Reardon, Terry; Bennett, Andrew F.; Prowse, Thomas A. A.	Seasonal population dynamics and movement patterns of a critically endangered, cave-dwelling bat, Miniopterus orianae bassanii	WILDLIFE RESEARCH	Context: Seasonal migration and movements of bats have important implications for their conservation. The southern bent-winged bat (Miniopterus orianae bassanii), a critically endangered cave-dwelling taxon in Australia, has been described as undertaking regional-scale migration between maternity and non-breeding caves. Aims: To describe the seasonal cycle of movements by the southern bent-winged…	focus on bats yet different topic	1035-3712	1448-5494	2022	49	7	646	658		10.1071/WR21088	http://dx.doi.org/10.1071/WR21088
J	Paumen, Y.; Maelzer, M.; Alipek, S.; Moll, J.; Luedtke, B.; Schauer-Weisshahn, H.	Development and test of a bat calls detection and classification method based on convolutional neural networks	BIOACOUSTICS-THE INTERNATIONAL JOURNAL OF ANIMAL SOUND AND ITS RECORDING	Automated acoustic monitoring methods are frequently used to survey bat activity around wind turbines. The algorithms are often based on spectral features or threshold values of the recordings. Due to the generality of these features, a lot of recordings are noise, making manual analysis and labelling of the recordings time consuming. In this paper, we present an approach based on convolutional n…	focus on bats yet different topic	0952-4622	2165-0586	2022	31	5	505	516		10.1080/09524622.2021.1978863	http://dx.doi.org/10.1080/09524622.2021.1978863
J	Wieringa, Jamin G.; Nagel, Juliet; Campbell, C. J.; Nelson, David M.; Carstens, Bryan C.; Gibbs, H. Lisle	Combining stable isotopes, trace elements, and distribution models to assess the geographic origins of migratory bats	ECOSPHERE	The expansion of industrial-scale wind-energy facilities has not only increased the production of low-carbon emission energy but has also resulted in mortality of wildlife, including migratory bats. Management decisions can be limited by a lack of understanding of the geographic impact of bats killed at wind-energy facilities. Several studies have leveraged stable hydrogen isotope ratios (delta H…	focus on bats yet different topic	2150-8925		2023	14	6			e4588	10.1002/ecs2.4588	http://dx.doi.org/10.1002/ecs2.4588
J	Perry, Roger W.; Carter, S. Andrew; Thill, Ronald E.	Temporal Patterns in Capture Rate and Sex Ratio of Forest Bats in Arkansas	AMERICAN MIDLAND NATURALIST	We quantified changes in capture rates and sex ratios from May to Sept. for eight species of bats, derived from 8 y of extensive mist netting in forests of the Ouachita Mountains, Arkansas. Our primary goal was to determine patterns of relative abundance for each species of bat captured over forest streams and to determine if these patterns were similar to patterns of abundance found in other typ…	focus on bats yet different topic	0003-0031	1938-4238	2010	164	2	270	282		10.1674/0003-0031-164.2.270	http://dx.doi.org/10.1674/0003-0031-164.2.270
J	Reyes, Gabriel A.; Szewczak, Joseph M.	Attraction to conspecific social-calls in a migratory, solitary, foliage-roosting bat (Lasiurus cinereus)	SCIENTIFIC REPORTS	As a migratory, cryptic, foliage-roosting bat with a mostly solitary roosting behavior we have an incomplete understanding of the social behavior of the hoary bat, Lasiurus cinereus. In this species most social interactions between conspecifics are thought to involve mating behavior or territorial disputes. Developing a more complete understanding of the social behavior of this species would prov…	focus on bats yet different topic	2045-2322		2022	12	1			9519	10.1038/s41598-022-13645-9	http://dx.doi.org/10.1038/s41598-022-13645-9
J	Korstian, Jennifer M.; Hale, Amanda M.; Williams, Dean A.	Development and characterization of microsatellite loci for eastern red and hoary bats (Lasiurus borealis and L-cinereus)	CONSERVATION GENETICS RESOURCES	We developed ten dinucleotide and four tetranucleotide microsatellite markers for two species of tree bats from the family Vespertilionidae that are experiencing high mortality at wind energy facilities. Eleven of these loci were polymorphic in eastern red bats (Lasiurus borealis), whereas nine loci were polymorphic in hoary bats (Lasiurus cinereus). The number of alleles per locus ranged from 2 …	focus on bats yet different topic	1877-7252	1877-7260	2014	6	3	605	607		10.1007/s12686-014-0151-6	http://dx.doi.org/10.1007/s12686-014-0151-6
J	Cornman, Robert S.; Fike, Jennifer A.; Oyler-McCance, Sara J.; Cryan, Paul M.	Historical effective population size of North American hoary bat (Lasiurus cinereus) and challenges to estimating trends in contemporary effective breeding population size from archived samples	PEERJ	Background. Hoary bats (Lasiurus cinereus) are among the bat species most commonly killed by wind turbine strikes in the midwestern United States. The impact of this mortality on species census size is not understood, due in part to the difficulty of estimating population size for this highly migratory and elusive species. Genetic effective population size (Ne) could provide an index of changing …	focus on bats yet different topic	2167-8359		2021	9				e11285	10.7717/peerj.11285	http://dx.doi.org/10.7717/peerj.11285
J	Cornman, Robert S.; Cryan, Paul M.	Positively selected genes in the hoary bat (Lasiurus cinereus) lineage: prominence of thymus expression, immune and metabolic function, and regions of ancient synteny	PEERJ	Background: Bats of the genus Lasiurus occur throughout the Americas and have diversified into at least 20 species among three subgenera. The hoary bat (Lasiurus cinereus) is highly migratory and ranges farther across North America than any other wild mammal. Despite the ecological importance of this species as a major insect predator, and the particular susceptibility of lasiurine bats to wind t…	focus on bats yet different topic	2167-8359		2022	10				e13130	10.7717/peerj.13130	http://dx.doi.org/10.7717/peerj.13130
J	Valdez, Ernest W.; Cryan, Paul M.	FOOD HABITS OF THE HOARY BAT (LASIURUS CINEREUS) DURING SPRING MIGRATION THROUGH NEW MEXICO	SOUTHWESTERN NATURALIST	Hoary bats (Lasiurus cinereus) exhibit continental patterns of migration thin arc unique to bats, but. details about their behaviors during migration are lacking. We captured 177 hoary bats in spring and early summer 2002 as individuals migrated through the Sandia Mountains of north-central New Mexico. Our results support, earlier observations of asynchronous timing of migration between sexes of …	focus on bats yet different topic	0038-4909	1943-6262	2009	54	2	195	200		10.1894/PS-45.1	http://dx.doi.org/10.1894/PS-45.1
J	Haddaway, Lucas; McGuire, Liam P.	Seasonal and nightly activity patterns of migrating silver-haired bats (Lasionycteris noctivagans) compared to non-migrating big brown bats (Eptesicus fuscus) at a fall migration stopover site	ACTA CHIROPTEROLOGICA	Migrating temperate bats travel hundreds and perhaps thousands of kilometers, which necessitates making use of stopover sites. Migratory birds use stopover sites to rest and refuel for subsequent migratory flights, but it isn't clear what bats do during their comparatively brief stopovers. We used acoustic monitoring to compare activity patterns of migrating silver-haired bats (Lasionycteris noct…	focus on bats yet different topic	1508-1109	1733-5329	2022	24	1	83	90		10.3161/15081109ACC2022.24.1.006	http://dx.doi.org/10.3161/15081109ACC2022.24.1.006
J	Castle, Kevin T.; Weller, Theodore J.; Cryan, Paul M.; Hein, Cris D.; Schirmacher, Michael R.	Using sutures to attach miniature tracking tags to small bats for multimonth movement and behavioral studies	ECOLOGY AND EVOLUTION	Determining the detailed movements of individual animals often requires them to carry tracking devices, but tracking broad-scale movement of small bats (<30g) has been limited by transmitter technology and long-term attachment methods. This limitation inhibits our understanding of bat dispersal and migration, particularly in the context of emerging conservation issues such as fatalities at wind t…	focus on bats yet different topic	2045-7758		2015	5	14	2980	2989		10.1002/ece3.1584	http://dx.doi.org/10.1002/ece3.1584
J	Boonman, Arjan; Yovel, Yossi; Eitan, Ofri	Wing-Beat Frequency and Its Acoustics in Birds and Bats	INTEGRATIVE AND COMPARATIVE BIOLOGY	Animal flight noise can serve as an inspiration to engineering solutions to wind-noise problems in planes or wind turbines. Here we investigate the acoustics of wingbeats in birds and bats by co-registering wing-movement in natural flight with acoustic noise. To understand the relationships between wing movement and acoustics, we conducted additional acoustic measurements of single moving wings a…	focus on bats yet different topic	1540-7063	1557-7023	2020	60	5	1080	1090		10.1093/icb/icaa085	http://dx.doi.org/10.1093/icb/icaa085
J	Tinsley, Elizabeth; Froidevaux, Jeremy S. P.; Zsebok, Sandor; Szabadi, Kriszta Lilla; Jones, Gareth	Renewable energies and biodiversity: Impact of ground-mounted solar photovoltaic sites on bat activity	JOURNAL OF APPLIED ECOLOGY	Renewable energy is growing at a rapid pace globally but as yet there has been little research on the effects of ground-mounted solar photovoltaic (PV) developments on bats, many species of which are threatened or protected.We conducted a paired study at 19 ground-mounted solar PV developments in southwest England. We used static detectors to record bat echolocation calls from boundaries (i.e. he…	focus on bats yet different topic	0021-8901	1365-2664	2023						10.1111/1365-2664.14474	http://dx.doi.org/10.1111/1365-2664.14474
J	Schabacker, Theresa; Lindecke, Oliver; Rizzi, Sofia; Marggraf, Lara; Petersons, Gunars; Voigt, Christian C.; Snijders, Lysanne	In situ novel environment assay reveals acoustic exploration as a repeatable behavioral response in migratory bats	SCIENTIFIC REPORTS	Integrating information on species-specific sensory perception with spatial activity provides a high-resolution understanding of how animals explore environments, yet frequently used exploration assays commonly ignore sensory acquisition as a measure for exploration. Echolocation is an active sensing system used by hundreds of mammal species, primarily bats. As echolocation call activity can be r…	focus on bats yet different topic	2045-2322		2021	11	1			8174	10.1038/s41598-021-87588-y	http://dx.doi.org/10.1038/s41598-021-87588-y
J	Rydell, Jens; Bach, Lothar; Bach, Petra; Diaz, Laura Guia; Furmankiewicz, Joanna; Hagner-Wahlsten, Nina; Kyheroeinen, Eeva-Maria; Lilley, Thomas; Masing, Matti; Meyer, Marian Max; Petersons, Gunars; Suba, Jurgis; Vasko, Ville; Vintulis, Viesturs; Hedenstroem, Anders	Phenology of migratory bat activity across the Baltic Sea and the south-eastern North Sea	ACTA CHIROPTEROLOGICA	We compiled the available information on the occurrence and timing of migratory bat activity across the Baltic Sea and south-eastern North Sea coasts and islands, based on ultrasonic monitoring projects at 19 localities in 2007-2009. The data refer to three species; Nathusius' pipistrelle Pipistrellus nathusii, soprano pipistrelle P. pygmaeus and common noctule Nyctalus noctula. Pipistrellus nath…	focus on bats yet different topic	1508-1109	1733-5329	2014	16	1	139	147		10.3161/150811014X683354	http://dx.doi.org/10.3161/150811014X683354
J	Niga, Yoshifumi; Fujioka, Emyo; Heim, Olga; Nomi, Akito; Fukui, Dai; Hiryu, Shizuko	A glimpse into the foraging and movement behaviour of Nyctalus aviator; a complementary study by acoustic recording and GPS tracking	ROYAL SOCIETY OPEN SCIENCE	Species of open-space bats that are relatively large, such as bats from the genus Nyctalus, are considered as high-risk species for collisions with wind turbines (WTs). However, important information on their behaviour and movement ecology, such as the locations and altitudes at which they forage, is still fragmentary, while crucial for their conservation in light of the increasing threat posed b…	focus on bats yet different topic	2054-5703		2023	10	6			230035	10.1098/rsos.230035	http://dx.doi.org/10.1098/rsos.230035
J	Korstian, Jennifer M.; Hale, Amanda M.; Williams, Dean A.	Genetic diversity, historic population size, and population structure in 2 North American tree bats	JOURNAL OF MAMMALOGY	Migratory tree bats comprise the majority of casualties at wind energy facilities across North America and some species, like Lasiurus borealis, are suspected to be in decline. We took advantage of the large numbers of L. borealis and L. cinereus salvaged during fall migration at 1 wind farm in Texas and 3 wind farms in Minnesota to evaluate the ability of current genetic methods to estimate popu…	focus on bats yet different topic	0022-2372	1545-1542	2015	96	5	972	980		10.1093/jmammal/gyv101	http://dx.doi.org/10.1093/jmammal/gyv101
J	Boyles, Justin G.; Cryan, Paul M.; McCracken, Gary F.; Kunz, Thomas H.	Economic Importance of Bats in Agriculture	SCIENCE		focus on bats yet different topic	0036-8075		2011	332	6025	41	42		10.1126/science.1201366	http://dx.doi.org/10.1126/science.1201366
J	Minor, Rashea L.; Dopfer, Dorte; Lemley, Erin M.; Thurber, Mary Irene	FACTORS IMPACTING SUCCESSFUL REHABILITATION OF BIG BROWN BATS (EPTESICUS FUSCUS) IN A WISCONSIN WILDLIFE REHABILITATION CENTER: A 5-YEAR RETROSPECTIVE	JOURNAL OF ZOO AND WILDLIFE MEDICINE	The big brown bat (Eptesicus fuscus; EPFU) is widely distributed throughout the Americas and plays critical roles in sustaining cave ecosystems and abating agricultural pests. In Wisconsin, EPFU is a threatened species with declining populations due to hibernacula disturbances, wind turbines, and habitat destruction. Due to their ecological and economic value, it is important to be able to releas…	focus on bats yet different topic	1042-7260	1937-2825	2023	54	1	32	39		10.1638/2021-0155	http://dx.doi.org/10.1638/2021-0155
J	Graff, Brianna J.; Jenks, Jonathan A.; Stafford, Joshua D.; Jensen, Kent C.; Grovenburg, Troy W.	Assessing spring direct mortality to avifauna from wind energy facilities in the Dakotas	JOURNAL OF WILDLIFE MANAGEMENT	The Northern Great Plains (NGP) contains much of the remaining temperate grasslands, an ecosystem that is one of the most converted and least protected in the world. Within the NGP, the Prairie Pothole Region (PPR) provides important habitat for >50% of North America's breeding waterfowl and many species of shorebirds, waterbirds, and grassland songbirds. This region also has high wind energy pot…	focus on bird fatalities	0022-541X	1937-2817	2016	80	4	736	745		10.1002/jwmg.1051	http://dx.doi.org/10.1002/jwmg.1051
J	Kiziroglu, Ilhami; Erdogan, Ali	RELATIONS BETWEEN ECOSYSTEM AND WIND ENERGY	FRESENIUS ENVIRONMENTAL BULLETIN	The study explores the amount of energy production by wind turbines in Turkey, in Europe, and in several other countries around the world. Annual production of electric energy through the wind turbines in Turkey is only 2493 MW, which accounts for only 5.8% of the total energy consumption in the country. We discussed the possibilities of how this amount can be increased to 10%, over the next 35 y…	focus on bird fatalities	1018-4619	1610-2304	2015	24	1A	163	171
J	Ferrer, Miguel; Alloing, Angele; Baumbush, Ryan; Morandini, Virginia	Significant decline of Griffon Vulture collision mortality in wind farms during 13-year of a selective turbine stopping protocol	GLOBAL ECOLOGY AND CONSERVATION	Avian mortality is one of the most negative impacts of wind energy. Consequently, techniques that effectively reduce avian collision rates are necessary. One of such method is the stop-turbine system, otherwise known as a Turbine Shutdown System (TSS). Here, we analyzed changes in mortality during 15 years, starting two years before the application of a selective stopping protocol (2006-2007) and…	focus on bird fatalities		2351-9894	2022	38				e02203	10.1016/j.gecco.2022.e02203	http://dx.doi.org/10.1016/j.gecco.2022.e02203
J	Hoffmaster, Eric; Vonk, Jennifer; Mies, Rob	Education to Action: Improving Public Perception of Bats	ANIMALS	Public perception of bats has historically been largely negative with bats often portrayed as carriers of disease. Bats are commonly associated with vampire lore and thus elicit largely fearful reactions despite the fact that they are a vital and valuable part of the ecosystem. Bats provide a variety of essential services from pest control to plant pollination. Despite the benefits of bats to the…	societal study	2076-2615		2016	6	1			6	10.3390/ani6010006	http://dx.doi.org/10.3390/ani6010006
J	Straka, Tanja M.; Voigt, Christian C.	Threat Perception, Emotions and Social Trust of Global Bat Experts before and during the COVID-19 Pandemic	SUSTAINABILITY	Speculations about the origin of SARS-CoV-2 have catapulted bats into the spotlight of scientific and societal attention, with unforeseen consequences for bat conservation. In two global surveys with bat experts before and during the COVID-19 pandemic, we assessed their (i) threat perceptions, emotions towards bats and social trust in decision makers and (ii) the predictive potential of emotions,…	societal study		2071-1050	2022	14	18			11242	10.3390/su141811242	http://dx.doi.org/10.3390/su141811242
J	Goettert, Thomas; Starik, Nicole	Human-Wildlife Conflicts across Landscapes-General Applicability vs. Case Specificity	DIVERSITY-BASEL	Here, we address the question of if/to what extent human-wildlife conflict (HWC) can be reduced or mitigated by supra-regional or even global approaches, or whether case- and region-specific strategies are necessary. First, we try to shift the perspective from humans towards wildlife and regard modern era (near) extinctions of selected wildlife species as an ultimate expression of HWC. We then re…	societal study		1424-2818	2022	14	5			380	10.3390/d14050380	http://dx.doi.org/10.3390/d14050380
